# Supplementary material for: Differential Excretory/Secretory Proteome of the Adult Female and Male Stages of the Human Blood Fluke, Schistosoma mansoni
Source: Front Parasitol. 2022 Jul 18;1:950744. doi: 10.3389/fpara.2022.950744 (PMC11732030; doi:10.3389/fpara.2022.950744)
Supplement: Supplementary Table S1 — MSstats input file containing unique and razor peptides generated by MSFragger. [file Data_Sheet_1.zip › Supplementary Table 1.xlsx]

## Sheet: MSstats
Supplementary Table 1. Msstats input file containing unique and razor peptides generated by MSFragger
ProteinName	PeptideSequence	PrecursorCharge	FragmentIon	ProductCharge	IsotopeLabelType	Condition	BioReplicate	Run	Intensity
sp|C4Q0P6|LIS1_SCHMA	LAPYAITGSVDQTIHIWDC[57.0215]R	3	NA	NA	L	Male	1	JS_210618-Male1	830275.94
sp|C4Q0P6|LIS1_SCHMA	TLTGHDHNVSSVAFLPSGDFLVSASR	3	NA	NA	L	Male	1	JS_210618-Male1	336151.62
sp|C4Q0P6|LIS1_SCHMA	GHTDSVQDVAFDPSGK	2	NA	NA	L	Male	1	JS_210618-Male1	240687.53
sp|C4Q0P6|LIS1_SCHMA	EESQLAGENDR	2	NA	NA	L	Male	1	JS_210618-Male1	58450195
sp|C4Q0P6|LIS1_SCHMA	VWDYETGEFEHTLK	2	NA	NA	L	Male	1	JS_210618-Male1	332585.56
sp|C4Q0P6|LIS1_SCHMA	VWDYETGEFEHTLK	3	NA	NA	L	Male	1	JS_210618-Male1	NA
sp|C4Q0P6|LIS1_SCHMA	TFIGHTEWIR	3	NA	NA	L	Male	1	JS_210618-Male1	NA
sp|C4Q0P6|LIS1_SCHMA	LLLSASDDK	2	NA	NA	L	Male	1	JS_210618-Male1	594638.44
sp|G4VGI0|UPPA_SCHMA	LAFLQSAYEHGIR	3	NA	NA	L	Male	1	JS_210618-Male1	402300.2
sp|O77727|K1C15_SHEEP	ALEEANADLEVK	2	NA	NA	L	Male	1	JS_210618-Male1	NA
sp|P00761|TRYP_PIG	LSSPATLNSR	2	NA	NA	L	Male	1	JS_210618-Male1	NA
sp|P00761|TRYP_PIG	VATVSLPR	2	NA	NA	L	Male	1	JS_210618-Male1	9774252.0
sp|P00761|TRYP_PIG	LGEHNIDVLEGNEQFINAAK	2	NA	NA	L	Male	1	JS_210618-Male1	796696.94
sp|P00761|TRYP_PIG	IITHPNFNGNTLDNDIMLIK	3	NA	NA	L	Male	1	JS_210618-Male1	NA
sp|P00761|TRYP_PIG	LGEHNIDVLEGNEQFINAAK	3	NA	NA	L	Male	1	JS_210618-Male1	3687974.2
sp|P00761|TRYP_PIG	LGEHNIDVLEGNEQFINAAK	4	NA	NA	L	Male	1	JS_210618-Male1	NA
sp|P00761|TRYP_PIG	IITHPNFNGNTLDNDIMLIK	4	NA	NA	L	Male	1	JS_210618-Male1	NA
sp|P00761|TRYP_PIG	IITHPNFNGNTLDNDIM[15.9949]LIK	3	NA	NA	L	Male	1	JS_210618-Male1	NA
sp|P04264|K2C1_HUMAN	YEDEINK	2	NA	NA	L	Male	1	JS_210618-Male1	NA
sp|P04264|K2C1_HUMAN	YEDEINKR	2	NA	NA	L	Male	1	JS_210618-Male1	NA
sp|P04264|K2C1_HUMAN	FLEQQNQVLQTK	2	NA	NA	L	Male	1	JS_210618-Male1	3289242.8
sp|P04264|K2C1_HUMAN	FLEQQNQVLQTK	3	NA	NA	L	Male	1	JS_210618-Male1	NA
sp|P04264|K2C1_HUMAN	YEELQITAGR	2	NA	NA	L	Male	1	JS_210618-Male1	318844.06
sp|P04264|K2C1_HUMAN	SISISVAR	2	NA	NA	L	Male	1	JS_210618-Male1	606463.5
sp|P04264|K2C1_HUMAN	SLNNQFASFIDK	2	NA	NA	L	Male	1	JS_210618-Male1	NA
sp|P04264|K2C1_HUMAN	GGGGGGYGSGGSSYGSGGGSYGSGGGGGGGR	3	NA	NA	L	Male	1	JS_210618-Male1	NA
sp|P04264|K2C1_HUMAN	SLNNQFASFIDKVR	3	NA	NA	L	Male	1	JS_210618-Male1	NA
sp|P04264|K2C1_HUMAN	DYQELMNTK	2	NA	NA	L	Male	1	JS_210618-Male1	378164.2
sp|P04264|K2C1_HUMAN	THNLEPYFESFINNLR	2	NA	NA	L	Male	1	JS_210618-Male1	NA
sp|P04264|K2C1_HUMAN	THNLEPYFESFINNLR	3	NA	NA	L	Male	1	JS_210618-Male1	1942152.1
sp|P04264|K2C1_HUMAN	DYQELM[15.9949]NTK	2	NA	NA	L	Male	1	JS_210618-Male1	NA
sp|P04264|K2C1_HUMAN	THNLEPYFESFINNLR	4	NA	NA	L	Male	1	JS_210618-Male1	NA
sp|P04264|K2C1_HUMAN	SKAEAESLYQSK	2	NA	NA	L	Male	1	JS_210618-Male1	308242.84
sp|P04264|K2C1_HUMAN	SKAEAESLYQSK	3	NA	NA	L	Male	1	JS_210618-Male1	NA
sp|P04264|K2C1_HUMAN	FASFIDK	2	NA	NA	L	Male	1	JS_210618-Male1	NA
sp|P04264|K2C1_HUMAN	AQYEDIAQK	2	NA	NA	L	Male	1	JS_210618-Male1	608428.2
sp|P04264|K2C1_HUMAN	TNAENEFVTIK	2	NA	NA	L	Male	1	JS_210618-Male1	2193600.5
sp|P04264|K2C1_HUMAN	TNAENEFVTIK	3	NA	NA	L	Male	1	JS_210618-Male1	NA
sp|P04264|K2C1_HUMAN	LNDLEDALQQAK	2	NA	NA	L	Male	1	JS_210618-Male1	3033013.5
sp|P04264|K2C1_HUMAN	LNDLEDALQQAK	3	NA	NA	L	Male	1	JS_210618-Male1	324671.38
sp|P04264|K2C1_HUMAN	QISNLQQSISDAEQR	2	NA	NA	L	Male	1	JS_210618-Male1	NA
sp|P04264|K2C1_HUMAN	KYEDEINKR	2	NA	NA	L	Male	1	JS_210618-Male1	NA
sp|P04264|K2C1_HUMAN	QISNLQQSISDAEQR	3	NA	NA	L	Male	1	JS_210618-Male1	NA
sp|P04264|K2C1_HUMAN	DVDGAYMTK	2	NA	NA	L	Male	1	JS_210618-Male1	NA
sp|P04264|K2C1_HUMAN	DVDGAYM[15.9949]TK	2	NA	NA	L	Male	1	JS_210618-Male1	NA
sp|P04264|K2C1_HUMAN	TLLEGEESR	2	NA	NA	L	Male	1	JS_210618-Male1	1652847.0
sp|P04264|K2C1_HUMAN	LRSEIDNVK	2	NA	NA	L	Male	1	JS_210618-Male1	NA
sp|P04264|K2C1_HUMAN	LRSEIDNVKK	2	NA	NA	L	Male	1	JS_210618-Male1	NA
sp|P04264|K2C1_HUMAN	AEAESLYQSK	2	NA	NA	L	Male	1	JS_210618-Male1	1327886.0
sp|P04264|K2C1_HUMAN	SLDLDSIIAEVK	2	NA	NA	L	Male	1	JS_210618-Male1	1761958.0
sp|P04264|K2C1_HUMAN	SLDLDSIIAEVK	3	NA	NA	L	Male	1	JS_210618-Male1	NA
sp|P04264|K2C1_HUMAN	SGGGFSSGSAGIINYQR	2	NA	NA	L	Male	1	JS_210618-Male1	150694.34
sp|P04264|K2C1_HUMAN	SLVNLGGSK	2	NA	NA	L	Male	1	JS_210618-Male1	549177.25
sp|P04264|K2C1_HUMAN	GSGGGSSGGSIGGR	2	NA	NA	L	Male	1	JS_210618-Male1	329659.6
sp|P04264|K2C1_HUMAN	NMQDMVEDYR	2	NA	NA	L	Male	1	JS_210618-Male1	NA
sp|P04264|K2C1_HUMAN	IEISELNR	2	NA	NA	L	Male	1	JS_210618-Male1	2228982.0
sp|P04264|K2C1_HUMAN	NMQDM[15.9949]VEDYR	2	NA	NA	L	Male	1	JS_210618-Male1	84647805
sp|P04264|K2C1_HUMAN	NM[15.9949]QDM[15.9949]VEDYR	2	NA	NA	L	Male	1	JS_210618-Male1	NA
sp|P04264|K2C1_HUMAN	NKYEDEINKR	2	NA	NA	L	Male	1	JS_210618-Male1	NA
sp|P04264|K2C1_HUMAN	NKYEDEINKR	3	NA	NA	L	Male	1	JS_210618-Male1	NA
sp|P04264|K2C1_HUMAN	WELLQQVDTSTR	2	NA	NA	L	Male	1	JS_210618-Male1	NA
sp|P04264|K2C1_HUMAN	WELLQQVDTSTR	3	NA	NA	L	Male	1	JS_210618-Male1	NA
sp|P04745|AMY1_HUMAN	ALVFVDNHDNQR	2	NA	NA	L	Male	1	JS_210618-Male1	NA
sp|P09792|GST28_SCHMA	HHMMGETDEEYYSVEK	2	NA	NA	L	Male	1	JS_210618-Male1	284339.84
sp|P09792|GST28_SCHMA	EILNGKVPVLLNMIC[57.0215]ESLK	3	NA	NA	L	Male	1	JS_210618-Male1	2140790.0
sp|P09792|GST28_SCHMA	HHMMGETDEEYYSVEK	3	NA	NA	L	Male	1	JS_210618-Male1	316549240000000
sp|P09792|GST28_SCHMA	HHMMGETDEEYYSVEK	4	NA	NA	L	Male	1	JS_210618-Male1	115045330000000
sp|P09792|GST28_SCHMA	EILNGKVPVLLNMIC[57.0215]ESLKGSTGK	3	NA	NA	L	Male	1	JS_210618-Male1	2018377.0
sp|P09792|GST28_SCHMA	HHMM[15.9949]GETDEEYYSVEK	3	NA	NA	L	Male	1	JS_210618-Male1	224857.84
sp|P09792|GST28_SCHMA	EILNGKVPVLLNMIC[57.0215]ESLKGSTGK	4	NA	NA	L	Male	1	JS_210618-Male1	2784039.8
sp|P09792|GST28_SCHMA	LIGQAEDVEHEYHK	2	NA	NA	L	Male	1	JS_210618-Male1	38226680000000
sp|P09792|GST28_SCHMA	LIGQAEDVEHEYHK	3	NA	NA	L	Male	1	JS_210618-Male1	823872880000000
sp|P09792|GST28_SCHMA	HHM[15.9949]MGETDEEYYSVEK	2	NA	NA	L	Male	1	JS_210618-Male1	NA
sp|P09792|GST28_SCHMA	LIGQAEDVEHEYHK	4	NA	NA	L	Male	1	JS_210618-Male1	617326640000000
sp|P09792|GST28_SCHMA	HHM[15.9949]MGETDEEYYSVEK	3	NA	NA	L	Male	1	JS_210618-Male1	NA
sp|P09792|GST28_SCHMA	HHM[15.9949]M[15.9949]GETDEEYYSVEK	3	NA	NA	L	Male	1	JS_210618-Male1	NA
sp|P09792|GST28_SCHMA	YLSNRPATPF	2	NA	NA	L	Male	1	JS_210618-Male1	722245280000000
sp|P09792|GST28_SCHMA	VPVLLNMIC[57.0215]ESLK	2	NA	NA	L	Male	1	JS_210618-Male1	1.36238e+16
sp|P09792|GST28_SCHMA	VPVLLNMIC[57.0215]ESLK	3	NA	NA	L	Male	1	JS_210618-Male1	364542280000000
sp|P09792|GST28_SCHMA	ENLLASSPR	2	NA	NA	L	Male	1	JS_210618-Male1	268508820000000
sp|P09792|GST28_SCHMA	VPVLLNMIC[57.0215]ESLKGSTGK	3	NA	NA	L	Male	1	JS_210618-Male1	874475.8
sp|P09792|GST28_SCHMA	VPVLLNM[15.9949]IC[57.0215]ESLK	2	NA	NA	L	Male	1	JS_210618-Male1	1434690.0
sp|P09792|GST28_SCHMA	LAKYLSNRPATPF	3	NA	NA	L	Male	1	JS_210618-Male1	NA
sp|P09792|GST28_SCHMA	VPVLLNM[15.9949]IC[57.0215]ESLK	3	NA	NA	L	Male	1	JS_210618-Male1	NA
sp|P09792|GST28_SCHMA	IKPTIPGGR	2	NA	NA	L	Male	1	JS_210618-Male1	477673440000000
sp|P09792|GST28_SCHMA	IKPTIPGGRLPAVK	2	NA	NA	L	Male	1	JS_210618-Male1	264257.4
sp|P09792|GST28_SCHMA	IKPTIPGGRLPAVK	3	NA	NA	L	Male	1	JS_210618-Male1	NA
sp|P09792|GST28_SCHMA	ISFQDWPK	2	NA	NA	L	Male	1	JS_210618-Male1	924384160000000
sp|P09792|GST28_SCHMA	TLMKPQEEK	2	NA	NA	L	Male	1	JS_210618-Male1	325856460000000
sp|P09792|GST28_SCHMA	TLMKPQEEK	3	NA	NA	L	Male	1	JS_210618-Male1	22157940000000
sp|P09792|GST28_SCHMA	TLM[15.9949]KPQEEK	2	NA	NA	L	Male	1	JS_210618-Male1	114907410000000
sp|P09792|GST28_SCHMA	TLM[15.9949]KPQEEK	3	NA	NA	L	Male	1	JS_210618-Male1	29840.0
sp|P09792|GST28_SCHMA	M[15.9949]TLVAAGVDYEDER	2	NA	NA	L	Male	1	JS_210618-Male1	290068.25
sp|P09792|GST28_SCHMA	WMLESLAIAR	2	NA	NA	L	Male	1	JS_210618-Male1	839221440000000
sp|P09792|GST28_SCHMA	TLM[15.9949]KPQEEKEK	3	NA	NA	L	Male	1	JS_210618-Male1	NA
sp|P09792|GST28_SCHMA	M[15.9949]TLVAAGVDYEDER	3	NA	NA	L	Male	1	JS_210618-Male1	NA
sp|P09792|GST28_SCHMA	WMLESLAIAR	3	NA	NA	L	Male	1	JS_210618-Male1	3600584.0
sp|P09792|GST28_SCHMA	WM[15.9949]LESLAIAR	2	NA	NA	L	Male	1	JS_210618-Male1	2941444.2
sp|P09792|GST28_SCHMA	VIYFDGR	2	NA	NA	L	Male	1	JS_210618-Male1	174207.98
sp|P09792|GST28_SCHMA	KHHMMGETDEEYYSVEK	3	NA	NA	L	Male	1	JS_210618-Male1	117353380000000
sp|P09792|GST28_SCHMA	KHHMMGETDEEYYSVEK	4	NA	NA	L	Male	1	JS_210618-Male1	9275021.0
sp|P09792|GST28_SCHMA	VTDDHGHVK	2	NA	NA	L	Male	1	JS_210618-Male1	390880840000000
sp|P09792|GST28_SCHMA	KHHM[15.9949]MGETDEEYYSVEK	3	NA	NA	L	Male	1	JS_210618-Male1	115603125
sp|P09792|GST28_SCHMA	VTDDHGHVKWMLESLAIAR	3	NA	NA	L	Male	1	JS_210618-Male1	NA
sp|P09792|GST28_SCHMA	KHHM[15.9949]MGETDEEYYSVEK	4	NA	NA	L	Male	1	JS_210618-Male1	NA
sp|P09792|GST28_SCHMA	VTDDHGHVKWMLESLAIAR	4	NA	NA	L	Male	1	JS_210618-Male1	1284891.6
sp|P09792|GST28_SCHMA	HRENLLASSPR	3	NA	NA	L	Male	1	JS_210618-Male1	9695113.0
sp|P09792|GST28_SCHMA	MTLVAAGVDYEDER	2	NA	NA	L	Male	1	JS_210618-Male1	1.1327e+16
sp|P09792|GST28_SCHMA	MTLVAAGVDYEDER	3	NA	NA	L	Male	1	JS_210618-Male1	2354963.8
sp|P09792|GST28_SCHMA	MTLVAAGVDYEDERISFQDWPK	3	NA	NA	L	Male	1	JS_210618-Male1	838547.94
sp|P09792|GST28_SCHMA	LAVGDKVTLADLVLIAVIDHVTDLDK	3	NA	NA	L	Male	1	JS_210618-Male1	555613.9
sp|P09792|GST28_SCHMA	VTLADLVLIAVIDHVTDLDK	2	NA	NA	L	Male	1	JS_210618-Male1	4774815.0
sp|P09792|GST28_SCHMA	VTLADLVLIAVIDHVTDLDK	3	NA	NA	L	Male	1	JS_210618-Male1	290750460000000
sp|P09841|HGLB_SCHMA	NDDVFIYFTDHGAPGLIAFPDDELYAK	3	NA	NA	L	Male	1	JS_210618-Male1	1815613.9
sp|P09841|HGLB_SCHMA	NDDVFIYFTDHGAPGLIAFPDDELYAK	4	NA	NA	L	Male	1	JS_210618-Male1	NA
sp|P09841|HGLB_SCHMA	RETDLSHVQR	3	NA	NA	L	Male	1	JS_210618-Male1	NA
sp|P09841|HGLB_SCHMA	DLIEDTMK	2	NA	NA	L	Male	1	JS_210618-Male1	NA
sp|P09841|HGLB_SCHMA	TLDQQYK	2	NA	NA	L	Male	1	JS_210618-Male1	1834840.5
sp|P09841|HGLB_SCHMA	ATIDQTLDC[57.0215]TESVYEQFK	2	NA	NA	L	Male	1	JS_210618-Male1	621265.1
sp|P09841|HGLB_SCHMA	GVVIDYR	2	NA	NA	L	Male	1	JS_210618-Male1	2781987.2
sp|P09841|HGLB_SCHMA	ATIDQTLDC[57.0215]TESVYEQFK	3	NA	NA	L	Male	1	JS_210618-Male1	NA
sp|P09841|HGLB_SCHMA	SSSENDEPPMKPR	3	NA	NA	L	Male	1	JS_210618-Male1	NA
sp|P09841|HGLB_SCHMA	LYVSEFQGSR	2	NA	NA	L	Male	1	JS_210618-Male1	2955843.8
sp|P09841|HGLB_SCHMA	LYVSEFQGSR	3	NA	NA	L	Male	1	JS_210618-Male1	NA
sp|P09841|HGLB_SCHMA	VMNNEEIPNTK	2	NA	NA	L	Male	1	JS_210618-Male1	NA
sp|P09841|HGLB_SCHMA	SFLMQILGLK	2	NA	NA	L	Male	1	JS_210618-Male1	918717.56
sp|P09841|HGLB_SCHMA	WAVLVAGSNGYPNYR	2	NA	NA	L	Male	1	JS_210618-Male1	571808.06
sp|P09841|HGLB_SCHMA	WAVLVAGSNGYPNYR	3	NA	NA	L	Male	1	JS_210618-Male1	NA
sp|P09841|HGLB_SCHMA	ETDLSHVQR	2	NA	NA	L	Male	1	JS_210618-Male1	NA
sp|P09841|HGLB_SCHMA	ETDLSHVQR	3	NA	NA	L	Male	1	JS_210618-Male1	NA
sp|P09841|HGLB_SCHMA	QIMMTNNAEDK	2	NA	NA	L	Male	1	JS_210618-Male1	279421.47
sp|P09841|HGLB_SCHMA	DIPLHTLHR	2	NA	NA	L	Male	1	JS_210618-Male1	NA
sp|P09841|HGLB_SCHMA	DIPLHTLHR	3	NA	NA	L	Male	1	JS_210618-Male1	NA
sp|P09841|HGLB_SCHMA	LFNDYNHK	2	NA	NA	L	Male	1	JS_210618-Male1	774528.6
sp|P09841|HGLB_SCHMA	EFMSTLK	2	NA	NA	L	Male	1	JS_210618-Male1	NA
sp|P09841|HGLB_SCHMA	EFM[15.9949]STLK	2	NA	NA	L	Male	1	JS_210618-Male1	NA
sp|P09841|HGLB_SCHMA	LFNDYNHK	3	NA	NA	L	Male	1	JS_210618-Male1	NA
sp|P09841|HGLB_SCHMA	LFNDYNHKDWYEGVVIDYR	3	NA	NA	L	Male	1	JS_210618-Male1	NA
sp|P09841|HGLB_SCHMA	LFNDYNHKDWYEGVVIDYR	4	NA	NA	L	Male	1	JS_210618-Male1	NA
sp|P09841|HGLB_SCHMA	DWYEGVVIDYR	2	NA	NA	L	Male	1	JS_210618-Male1	NA
sp|P09841|HGLB_SCHMA	DWYEGVVIDYR	3	NA	NA	L	Male	1	JS_210618-Male1	NA
sp|P09841|HGLB_SCHMA	YLHSHKR	2	NA	NA	L	Male	1	JS_210618-Male1	NA
sp|P09841|HGLB_SCHMA	GIKPEHIITMMYDDIAYNLMNPFPGK	4	NA	NA	L	Male	1	JS_210618-Male1	2429448.8
sp|P09841|HGLB_SCHMA	HQADVC[57.0215]HAYHVLR	2	NA	NA	L	Male	1	JS_210618-Male1	1515732.2
sp|P09841|HGLB_SCHMA	GIKPEHIITMMYDDIAYNLM[15.9949]NPFPGK	3	NA	NA	L	Male	1	JS_210618-Male1	NA
sp|P09841|HGLB_SCHMA	HQADVC[57.0215]HAYHVLR	3	NA	NA	L	Male	1	JS_210618-Male1	NA
sp|P09841|HGLB_SCHMA	GIKPEHIITMMYDDIAYNLM[15.9949]NPFPGK	4	NA	NA	L	Male	1	JS_210618-Male1	924247.56
sp|P09841|HGLB_SCHMA	HQADVC[57.0215]HAYHVLR	4	NA	NA	L	Male	1	JS_210618-Male1	2260663.8
sp|P13645|K1C10_HUMAN	AETEC[57.0215]QNTEYQQLLDIK	3	NA	NA	L	Male	1	JS_210618-Male1	NA
sp|P13645|K1C10_HUMAN	NHEEEM[15.9949]KDLR	2	NA	NA	L	Male	1	JS_210618-Male1	NA
sp|P13645|K1C10_HUMAN	VTM[15.9949]QNLNDR	2	NA	NA	L	Male	1	JS_210618-Male1	NA
sp|P13645|K1C10_HUMAN	QSVEADINGLR	2	NA	NA	L	Male	1	JS_210618-Male1	NA
sp|P13645|K1C10_HUMAN	LKYENEVALR	2	NA	NA	L	Male	1	JS_210618-Male1	636561.8
sp|P13645|K1C10_HUMAN	DAEAWFNEK	2	NA	NA	L	Male	1	JS_210618-Male1	NA
sp|P13645|K1C10_HUMAN	LKYENEVALR	3	NA	NA	L	Male	1	JS_210618-Male1	786807.6
sp|P13645|K1C10_HUMAN	SSSSGSVGESSSK	2	NA	NA	L	Male	1	JS_210618-Male1	NA
sp|P13645|K1C10_HUMAN	YENEVALR	2	NA	NA	L	Male	1	JS_210618-Male1	949682.8
sp|P13645|K1C10_HUMAN	ADLEMQIESLTEELAYLK	2	NA	NA	L	Male	1	JS_210618-Male1	NA
sp|P13645|K1C10_HUMAN	ADLEMQIESLTEELAYLK	3	NA	NA	L	Male	1	JS_210618-Male1	NA
sp|P13645|K1C10_HUMAN	ADLEM[15.9949]QIESLTEELAYLK	2	NA	NA	L	Male	1	JS_210618-Male1	NA
sp|P13645|K1C10_HUMAN	ADLEM[15.9949]QIESLTEELAYLK	3	NA	NA	L	Male	1	JS_210618-Male1	NA
sp|P13645|K1C10_HUMAN	ADLEM[15.9949]QIESLTEELAYLKK	3	NA	NA	L	Male	1	JS_210618-Male1	NA
sp|P13645|K1C10_HUMAN	SQYEQLAEQNR	2	NA	NA	L	Male	1	JS_210618-Male1	1166322.6
sp|P13645|K1C10_HUMAN	SQYEQLAEQNR	3	NA	NA	L	Male	1	JS_210618-Male1	159729.03
sp|P13645|K1C10_HUMAN	SQYEQLAEQNRK	2	NA	NA	L	Male	1	JS_210618-Male1	155363.33
sp|P13645|K1C10_HUMAN	SQYEQLAEQNRK	3	NA	NA	L	Male	1	JS_210618-Male1	NA
sp|P13645|K1C10_HUMAN	NQILNLTTDNANILLQIDNAR	3	NA	NA	L	Male	1	JS_210618-Male1	335943.12
sp|P13645|K1C10_HUMAN	SEITELR	2	NA	NA	L	Male	1	JS_210618-Male1	1914739.6
sp|P13645|K1C10_HUMAN	LAADDFR	2	NA	NA	L	Male	1	JS_210618-Male1	962192.4
sp|P13645|K1C10_HUMAN	GSLGGGFSSGGFSGGSFSR	2	NA	NA	L	Male	1	JS_210618-Male1	442581.5
sp|P13645|K1C10_HUMAN	GSLGGGFSSGGFSGGSFSR	3	NA	NA	L	Male	1	JS_210618-Male1	NA
sp|P13645|K1C10_HUMAN	LASYLDK	2	NA	NA	L	Male	1	JS_210618-Male1	1301066.6
sp|P13645|K1C10_HUMAN	ELTTEIDNNIEQISSYK	2	NA	NA	L	Male	1	JS_210618-Male1	448239.03
sp|P13645|K1C10_HUMAN	ELTTEIDNNIEQISSYK	3	NA	NA	L	Male	1	JS_210618-Male1	307239.38
sp|P13645|K1C10_HUMAN	HGNSHQGEPR	2	NA	NA	L	Male	1	JS_210618-Male1	342208.0
sp|P13645|K1C10_HUMAN	HGNSHQGEPR	3	NA	NA	L	Male	1	JS_210618-Male1	NA
sp|P13645|K1C10_HUMAN	GSSGGGC[57.0215]FGGSSGGYGGLGGFGGGSFR	3	NA	NA	L	Male	1	JS_210618-Male1	NA
sp|P13645|K1C10_HUMAN	SLLEGEGSSGGGGR	2	NA	NA	L	Male	1	JS_210618-Male1	686568.4
sp|P13645|K1C10_HUMAN	VLDELTLTK	2	NA	NA	L	Male	1	JS_210618-Male1	1859155.4
sp|P13645|K1C10_HUMAN	QSLEASLAETEGR	2	NA	NA	L	Male	1	JS_210618-Male1	1267761.9
sp|P13645|K1C10_HUMAN	VTMQNLNDR	2	NA	NA	L	Male	1	JS_210618-Male1	2135107.8
sp|P13645|K1C10_HUMAN	ALEESNYELEGK	2	NA	NA	L	Male	1	JS_210618-Male1	3667301.5
sp|P13645|K1C10_HUMAN	QSLEASLAETEGR	3	NA	NA	L	Male	1	JS_210618-Male1	208512.83
sp|P13645|K1C10_HUMAN	NHEEEMK	2	NA	NA	L	Male	1	JS_210618-Male1	NA
sp|P13645|K1C10_HUMAN	LENEIQTYR	2	NA	NA	L	Male	1	JS_210618-Male1	1929257.4
sp|P13645|K1C10_HUMAN	AETEC[57.0215]QNTEYQQLLDIK	2	NA	NA	L	Male	1	JS_210618-Male1	733266.75
sp|P14202|TEGU_SCHMA	FDTDKDNK	2	NA	NA	L	Male	1	JS_210618-Male1	2343949.2
sp|P14202|TEGU_SCHMA	YNNYVC[57.0215]LAWR	2	NA	NA	L	Male	1	JS_210618-Male1	1725727.1
sp|P14202|TEGU_SCHMA	LIDPWIAR	2	NA	NA	L	Male	1	JS_210618-Male1	9627838.0
sp|P14202|TEGU_SCHMA	ISIEEFC[57.0215]R	2	NA	NA	L	Male	1	JS_210618-Male1	7412513.5
sp|P14202|TEGU_SCHMA	AFLEIDADSNEMIDK	2	NA	NA	L	Male	1	JS_210618-Male1	1320444.8
sp|P14202|TEGU_SCHMA	AFLEIDADSNEMIDK	3	NA	NA	L	Male	1	JS_210618-Male1	239627.86
sp|P14202|TEGU_SCHMA	AFLEIDADSNEMIDKQELIK	3	NA	NA	L	Male	1	JS_210618-Male1	NA
sp|P14202|TEGU_SCHMA	LSQMEEFIR	2	NA	NA	L	Male	1	JS_210618-Male1	9899110.0
sp|P14202|TEGU_SCHMA	LPPNIEIIAATMSK	2	NA	NA	L	Male	1	JS_210618-Male1	9629133.0
sp|P14202|TEGU_SCHMA	LSQM[15.9949]EEFIR	2	NA	NA	L	Male	1	JS_210618-Male1	NA
sp|P14202|TEGU_SCHMA	LPPNIEIIAATMSK	3	NA	NA	L	Male	1	JS_210618-Male1	4000471.5
sp|P14202|TEGU_SCHMA	EYVDNTSR	2	NA	NA	L	Male	1	JS_210618-Male1	309377.34
sp|P14202|TEGU_SCHMA	LPPNIEIIAATM[15.9949]SK	3	NA	NA	L	Male	1	JS_210618-Male1	NA
sp|P14202|TEGU_SCHMA	QYEIC[57.0215]C[57.0215]QFK	2	NA	NA	L	Male	1	JS_210618-Male1	3052627.0
sp|P14202|TEGU_SCHMA	SLLDNTYGR	2	NA	NA	L	Male	1	JS_210618-Male1	4266155.5
sp|P15845|SM20_SCHMA	GEIDVEDLR	2	NA	NA	L	Male	1	JS_210618-Male1	7615750.0
sp|P15845|SM20_SCHMA	GLGDDLTEEEIDDMIR	3	NA	NA	L	Male	1	JS_210618-Male1	3105782.5
sp|P15845|SM20_SCHMA	KLQEDQDER	2	NA	NA	L	Male	1	JS_210618-Male1	825857.4
sp|P15845|SM20_SCHMA	GLGDDLTEEEIDDMIRDTDTDGSGFVDFDEFYK	3	NA	NA	L	Male	1	JS_210618-Male1	198078.5
sp|P15845|SM20_SCHMA	GLGDDLTEEEIDDMIRDTDTDGSGFVDFDEFYK	4	NA	NA	L	Male	1	JS_210618-Male1	97680.45
sp|P15845|SM20_SCHMA	DTDTDGSGFVDFDEFYK	2	NA	NA	L	Male	1	JS_210618-Male1	3153538.5
sp|P15845|SM20_SCHMA	DTDTDGSGFVDFDEFYK	3	NA	NA	L	Male	1	JS_210618-Male1	921186.56
sp|P15845|SM20_SCHMA	IDDFTIQEDQVK	2	NA	NA	L	Male	1	JS_210618-Male1	5616369.5
sp|P15845|SM20_SCHMA	ISTTDLGPAFR	2	NA	NA	L	Male	1	JS_210618-Male1	NA
sp|P15845|SM20_SCHMA	LQEDQDER	2	NA	NA	L	Male	1	JS_210618-Male1	2616980.2
sp|P15845|SM20_SCHMA	ALNLTVKPDTLK	2	NA	NA	L	Male	1	JS_210618-Male1	2171085.8
sp|P15845|SM20_SCHMA	RGEIDVEDLR	3	NA	NA	L	Male	1	JS_210618-Male1	1314356.2
sp|P15845|SM20_SCHMA	ALNLTVKPDTLK	3	NA	NA	L	Male	1	JS_210618-Male1	3685518.5
sp|P15845|SM20_SCHMA	GLGDDLTEEEIDDMIR	2	NA	NA	L	Male	1	JS_210618-Male1	9135201.0
sp|P15964|GST26_SCHMA	LGLEFPNLPYYIDGDFK	2	NA	NA	L	Male	1	JS_210618-Male1	681506.0
sp|P15964|GST26_SCHMA	WPLQGWDATFGGGDTPPK	2	NA	NA	L	Male	1	JS_210618-Male1	NA
sp|P15964|GST26_SCHMA	C[57.0215]IEDLPQIK	2	NA	NA	L	Male	1	JS_210618-Male1	NA
sp|P15964|GST26_SCHMA	LLLEHLEETYEER	3	NA	NA	L	Male	1	JS_210618-Male1	632007.9
sp|P16641|KTRC_SCHMA	LVNDHFLFR	3	NA	NA	L	Male	1	JS_210618-Male1	3031445.5
sp|P16641|KTRC_SCHMA	SNFGDLK	1	NA	NA	L	Male	1	JS_210618-Male1	NA
sp|P16641|KTRC_SCHMA	SNFGDLK	2	NA	NA	L	Male	1	JS_210618-Male1	NA
sp|P16641|KTRC_SCHMA	GGDLIAVYK	2	NA	NA	L	Male	1	JS_210618-Male1	1929709.5
sp|P16641|KTRC_SCHMA	GLTGEHAGTYYPLTDMK	2	NA	NA	L	Male	1	JS_210618-Male1	NA
sp|P16641|KTRC_SCHMA	TFLVWVC[57.0215]EEDHMR	2	NA	NA	L	Male	1	JS_210618-Male1	71280.68
sp|P16641|KTRC_SCHMA	GLTGEHAGTYYPLTDMKEEDR	3	NA	NA	L	Male	1	JS_210618-Male1	NA
sp|P16641|KTRC_SCHMA	TFLVWVC[57.0215]EEDHMR	3	NA	NA	L	Male	1	JS_210618-Male1	1371344.9
sp|P16641|KTRC_SCHMA	QLVEDHFLFK	2	NA	NA	L	Male	1	JS_210618-Male1	NA
sp|P16641|KTRC_SCHMA	GLTGEHAGTYYPLTDMKEEDRK	3	NA	NA	L	Male	1	JS_210618-Male1	NA
sp|P16641|KTRC_SCHMA	QLVEDHFLFK	3	NA	NA	L	Male	1	JS_210618-Male1	2191672.0
sp|P16641|KTRC_SCHMA	GLTGEHAGTYYPLTDMKEEDRK	4	NA	NA	L	Male	1	JS_210618-Male1	379556.5
sp|P16641|KTRC_SCHMA	LPFGDLDPTGK	2	NA	NA	L	Male	1	JS_210618-Male1	4888130.0
sp|P16641|KTRC_SCHMA	IISMQQGGNLAAVYK	2	NA	NA	L	Male	1	JS_210618-Male1	2928835.8
sp|P16641|KTRC_SCHMA	GTHGEHTESVGGIYDLSNK	2	NA	NA	L	Male	1	JS_210618-Male1	1187982.4
sp|P16641|KTRC_SCHMA	LEQVISGALK	2	NA	NA	L	Male	1	JS_210618-Male1	1496310.4
sp|P16641|KTRC_SCHMA	GTHGEHTESVGGIYDLSNK	3	NA	NA	L	Male	1	JS_210618-Male1	1960503.0
sp|P16641|KTRC_SCHMA	GTHGEHTESVGGIYDLSNK	4	NA	NA	L	Male	1	JS_210618-Male1	1031786.94
sp|P16641|KTRC_SCHMA	YLTDDIVK	2	NA	NA	L	Male	1	JS_210618-Male1	2233042.0
sp|P16641|KTRC_SCHMA	YLTPEIIK	2	NA	NA	L	Male	1	JS_210618-Male1	2573782.8
sp|P16641|KTRC_SCHMA	DAGGYIDWPTGR	2	NA	NA	L	Male	1	JS_210618-Male1	NA
sp|P16641|KTRC_SCHMA	KLDEIC[57.0215]AK	2	NA	NA	L	Male	1	JS_210618-Male1	960536.75
sp|P16641|KTRC_SCHMA	GLYGEHTESPDGTYDISNK	2	NA	NA	L	Male	1	JS_210618-Male1	NA
sp|P16641|KTRC_SCHMA	GLYGEHTESPDGTYDISNK	3	NA	NA	L	Male	1	JS_210618-Male1	2980651.8
sp|P16641|KTRC_SCHMA	SVEDFLFPTIMSK	2	NA	NA	L	Male	1	JS_210618-Male1	1458067.8
sp|P16641|KTRC_SCHMA	SVEDFLFPTIMSK	3	NA	NA	L	Male	1	JS_210618-Male1	306287.72
sp|P16641|KTRC_SCHMA	HPAPTFGDLSK	2	NA	NA	L	Male	1	JS_210618-Male1	3451995.5
sp|P16641|KTRC_SCHMA	TTHGATLAHMIR	2	NA	NA	L	Male	1	JS_210618-Male1	464211.56
sp|P16641|KTRC_SCHMA	SLSFTDLNTYGNLVVSTR	2	NA	NA	L	Male	1	JS_210618-Male1	849823.75
sp|P16641|KTRC_SCHMA	SLSFTDLNTYGNLVVSTR	3	NA	NA	L	Male	1	JS_210618-Male1	784701.44
sp|P16641|KTRC_SCHMA	DFFDAVIADYHK	2	NA	NA	L	Male	1	JS_210618-Male1	NA
sp|P16641|KTRC_SCHMA	IPMLASLPNFK	2	NA	NA	L	Male	1	JS_210618-Male1	2907780.5
sp|P16641|KTRC_SCHMA	DFFDAVIADYHK	3	NA	NA	L	Male	1	JS_210618-Male1	NA
sp|P16641|KTRC_SCHMA	IPMLASLPNFK	3	NA	NA	L	Male	1	JS_210618-Male1	187233.14
sp|P16641|KTRC_SCHMA	NFLVWINEEDHIR	2	NA	NA	L	Male	1	JS_210618-Male1	1139480.1
sp|P16641|KTRC_SCHMA	NFLVWINEEDHIR	3	NA	NA	L	Male	1	JS_210618-Male1	1989415.0
sp|P16641|KTRC_SCHMA	TGEAEC[57.0215]YSTFIDYLDPLIC[57.0215]DYHGVK	3	NA	NA	L	Male	1	JS_210618-Male1	4322005.0
sp|P16641|KTRC_SCHMA	TGEAEC[57.0215]YSTFIDYLDPLIC[57.0215]DYHGVK	4	NA	NA	L	Male	1	JS_210618-Male1	1329634.2
sp|P16641|KTRC_SCHMA	GAPEGVMPVEPLTYLAK	2	NA	NA	L	Male	1	JS_210618-Male1	3972270.5
sp|P16641|KTRC_SCHMA	LGFITFC[57.0215]PSNLGTTLR	2	NA	NA	L	Male	1	JS_210618-Male1	3188438.2
sp|P16641|KTRC_SCHMA	GAPEGVMPVEPLTYLAK	3	NA	NA	L	Male	1	JS_210618-Male1	1569312.5
sp|P16641|KTRC_SCHMA	LGFITFC[57.0215]PSNLGTTLR	3	NA	NA	L	Male	1	JS_210618-Male1	NA
sp|P16641|KTRC_SCHMA	LLEGASIEK	2	NA	NA	L	Male	1	JS_210618-Male1	3270050.5
sp|P16641|KTRC_SCHMA	KYLTDDIVK	2	NA	NA	L	Male	1	JS_210618-Male1	159753.28
sp|P16641|KTRC_SCHMA	KYLTPEIIK	2	NA	NA	L	Male	1	JS_210618-Male1	NA
sp|P16641|KTRC_SCHMA	NDDPVLR	2	NA	NA	L	Male	1	JS_210618-Male1	551265.06
sp|P16641|KTRC_SCHMA	SC[57.0215]DLNAYETFR	2	NA	NA	L	Male	1	JS_210618-Male1	2721278.2
sp|P16641|KTRC_SCHMA	SC[57.0215]DLNAYETFR	3	NA	NA	L	Male	1	JS_210618-Male1	NA
sp|P16641|KTRC_SCHMA	LADAIQELSK	2	NA	NA	L	Male	1	JS_210618-Male1	3666789.5
sp|P16641|KTRC_SCHMA	LGLTELDAVTEMHSGVR	2	NA	NA	L	Male	1	JS_210618-Male1	923993.7
sp|P16641|KTRC_SCHMA	LGLTELDAVTEMHSGVR	3	NA	NA	L	Male	1	JS_210618-Male1	4582740.0
sp|P16641|KTRC_SCHMA	LGLTELQAAHEMAEGVAK	2	NA	NA	L	Male	1	JS_210618-Male1	NA
sp|P16641|KTRC_SCHMA	LGLTELQAAHEMAEGVAK	3	NA	NA	L	Male	1	JS_210618-Male1	6748152.5
sp|P16641|KTRC_SCHMA	TSLGGTLAQC[57.0215]VNTNAYNPGALLPR	3	NA	NA	L	Male	1	JS_210618-Male1	1532183.8
sp|P16641|KTRC_SCHMA	TVEGFGFGPTLTK	2	NA	NA	L	Male	1	JS_210618-Male1	5658279.0
sp|P16641|KTRC_SCHMA	GIFHNNSK	2	NA	NA	L	Male	1	JS_210618-Male1	811519.75
sp|P16641|KTRC_SCHMA	ISTALHNLSGEYEGTYYPLTGMSEEDR	3	NA	NA	L	Male	1	JS_210618-Male1	4923521.0
sp|P16641|KTRC_SCHMA	ISTALHNLSGEYEGTYYPLTGMSEEDR	4	NA	NA	L	Male	1	JS_210618-Male1	3433927.8
sp|P16641|KTRC_SCHMA	LIEGINAIGK	2	NA	NA	L	Male	1	JS_210618-Male1	3160943.5
sp|P16641|KTRC_SCHMA	YGYITC[57.0215]C[57.0215]PSNLGTSMR	2	NA	NA	L	Male	1	JS_210618-Male1	2179520.8
sp|P16641|KTRC_SCHMA	LVNDHFLFR	2	NA	NA	L	Male	1	JS_210618-Male1	NA
sp|P19331|IM23_SCHMA	IDSEIDALMTGALDKPTK	3	NA	NA	L	Male	1	JS_210618-Male1	1037112.3
sp|P19331|IM23_SCHMA	IDSEIDALMTGALDKPTK	4	NA	NA	L	Male	1	JS_210618-Male1	NA
sp|P19331|IM23_SCHMA	IDSEIDALM[15.9949]TGALDKPTK	3	NA	NA	L	Male	1	JS_210618-Male1	NA
sp|P19331|IM23_SCHMA	GNVPASC[57.0215]K	2	NA	NA	L	Male	1	JS_210618-Male1	710662.25
sp|P19331|IM23_SCHMA	FSQYGDNLHK	2	NA	NA	L	Male	1	JS_210618-Male1	NA
sp|P19331|IM23_SCHMA	EITEFMNLIQSSFHC[57.0215]C[57.0215]GAK	3	NA	NA	L	Male	1	JS_210618-Male1	976511.75
sp|P19331|IM23_SCHMA	IDSEIDALMTGALDK	2	NA	NA	L	Male	1	JS_210618-Male1	NA
sp|P19331|IM23_SCHMA	IDSEIDALMTGALDK	3	NA	NA	L	Male	1	JS_210618-Male1	NA
sp|P19331|IM23_SCHMA	IDSEIDALMTGALDKPTK	2	NA	NA	L	Male	1	JS_210618-Male1	NA
sp|P20287|G3P_SCHMA	VIISAPSADAPMFVVGVNENSYEK	2	NA	NA	L	Male	1	JS_210618-Male1	NA
sp|P20287|G3P_SCHMA	VIISAPSADAPMFVVGVNENSYEK	3	NA	NA	L	Male	1	JS_210618-Male1	7665103.5
sp|P20287|G3P_SCHMA	AAASGPLK	2	NA	NA	L	Male	1	JS_210618-Male1	4936629.0
sp|P20287|G3P_SCHMA	VIISAPSADAPMFVVGVNENSYEK	4	NA	NA	L	Male	1	JS_210618-Male1	1403936.2
sp|P20287|G3P_SCHMA	AAASGPLKGILEYTEDEVVSSDFVGSTSSSIFDAK	4	NA	NA	L	Male	1	JS_210618-Male1	173000.2
sp|P20287|G3P_SCHMA	FEIVEGLMTTVHSFTATQK	2	NA	NA	L	Male	1	JS_210618-Male1	1945828.1
sp|P20287|G3P_SCHMA	FEIVEGLMTTVHSFTATQK	3	NA	NA	L	Male	1	JS_210618-Male1	7432201.0
sp|P20287|G3P_SCHMA	GILEYTEDEVVSSDFVGSTSSSIFDAK	3	NA	NA	L	Male	1	JS_210618-Male1	113346770000000
sp|P20287|G3P_SCHMA	KVIISAPSADAPMFVVGVNENSYEK	3	NA	NA	L	Male	1	JS_210618-Male1	915749.44
sp|P20287|G3P_SCHMA	GILEYTEDEVVSSDFVGSTSSSIFDAK	4	NA	NA	L	Male	1	JS_210618-Male1	1679094.5
sp|P20287|G3P_SCHMA	VPTPDVSVVDLTC[57.0215]R	2	NA	NA	L	Male	1	JS_210618-Male1	212889820000000
sp|P20287|G3P_SCHMA	VPTPDVSVVDLTC[57.0215]R	3	NA	NA	L	Male	1	JS_210618-Male1	6000764.0
sp|P20287|G3P_SCHMA	LVSWYDNEFGYSC[57.0215]R	2	NA	NA	L	Male	1	JS_210618-Male1	6825323.5
sp|P20287|G3P_SCHMA	LVSWYDNEFGYSC[57.0215]R	3	NA	NA	L	Male	1	JS_210618-Male1	1892647.1
sp|P20287|G3P_SCHMA	VVDGPSSK	2	NA	NA	L	Male	1	JS_210618-Male1	3827259.8
sp|P20287|G3P_SCHMA	GAMQNIIPASTGAAK	2	NA	NA	L	Male	1	JS_210618-Male1	159467970000000
sp|P20287|G3P_SCHMA	VVDLITHMHK	3	NA	NA	L	Male	1	JS_210618-Male1	117397650000000
sp|P20287|G3P_SCHMA	RDSTHGTFPGEVSTENGK	3	NA	NA	L	Male	1	JS_210618-Male1	NA
sp|P20287|G3P_SCHMA	GAMQNIIPASTGAAK	3	NA	NA	L	Male	1	JS_210618-Male1	2846914.8
sp|P20287|G3P_SCHMA	GAM[15.9949]QNIIPASTGAAK	2	NA	NA	L	Male	1	JS_210618-Male1	482939.7
sp|P20287|G3P_SCHMA	DGAEYVVESTGVFTTIDK	2	NA	NA	L	Male	1	JS_210618-Male1	1980809.5
sp|P20287|G3P_SCHMA	DGAEYVVESTGVFTTIDK	3	NA	NA	L	Male	1	JS_210618-Male1	2595317.5
sp|P20287|G3P_SCHMA	GASYEEIK	2	NA	NA	L	Male	1	JS_210618-Male1	7262836.5
sp|P20287|G3P_SCHMA	LISVHC[57.0215]ER	2	NA	NA	L	Male	1	JS_210618-Male1	6507033.0
sp|P20287|G3P_SCHMA	LISVHC[57.0215]ERDPANIPWDK	4	NA	NA	L	Male	1	JS_210618-Male1	361923.66
sp|P20287|G3P_SCHMA	VGINGFGR	2	NA	NA	L	Male	1	JS_210618-Male1	1911613.0
sp|P20287|G3P_SCHMA	FVVGVNENSYEK	2	NA	NA	L	Male	1	JS_210618-Male1	NA
sp|P20287|G3P_SCHMA	DSTHGTFPGEVSTENGK	3	NA	NA	L	Male	1	JS_210618-Male1	1391351.2
sp|P20287|G3P_SCHMA	LTGMAFR	2	NA	NA	L	Male	1	JS_210618-Male1	9619953.0
sp|P20287|G3P_SCHMA	LTGM[15.9949]AFR	2	NA	NA	L	Male	1	JS_210618-Male1	NA
sp|P20287|G3P_SCHMA	SMSVVSNASC[57.0215]TTNC[57.0215]LAPLAK	2	NA	NA	L	Male	1	JS_210618-Male1	NA
sp|P20287|G3P_SCHMA	SMSVVSNASC[57.0215]TTNC[57.0215]LAPLAK	3	NA	NA	L	Male	1	JS_210618-Male1	3777716.2
sp|P20287|G3P_SCHMA	DPANIPWDK	2	NA	NA	L	Male	1	JS_210618-Male1	6433974.0
sp|P20287|G3P_SCHMA	DPANIPWDKDGAEYVVESTGVFTTIDK	3	NA	NA	L	Male	1	JS_210618-Male1	5203496.5
sp|P20287|G3P_SCHMA	VIHDKFEIVEGLMTTVHSFTATQK	3	NA	NA	L	Male	1	JS_210618-Male1	4802675.0
sp|P20287|G3P_SCHMA	DPANIPWDKDGAEYVVESTGVFTTIDK	4	NA	NA	L	Male	1	JS_210618-Male1	1432913.6
sp|P20287|G3P_SCHMA	VIHDKFEIVEGLMTTVHSFTATQK	4	NA	NA	L	Male	1	JS_210618-Male1	9141002.0
sp|P20287|G3P_SCHMA	AGISLNNNFVK	2	NA	NA	L	Male	1	JS_210618-Male1	198270460000000
sp|P23126|SM25_SCHMA	EELGQELHQLQLILDELSR	3	NA	NA	L	Male	1	JS_210618-Male1	NA
sp|P23126|SM25_SCHMA	HSQEAFHR	2	NA	NA	L	Male	1	JS_210618-Male1	878810.44
sp|P25319|FRIH1_SCHMA	KLSDYITNLIR	2	NA	NA	L	Male	1	JS_210618-Male1	NA
sp|P25319|FRIH1_SCHMA	KLSDYITNLIR	3	NA	NA	L	Male	1	JS_210618-Male1	NA
sp|P25319|FRIH1_SCHMA	LMTYQNMR	2	NA	NA	L	Male	1	JS_210618-Male1	NA
sp|P25319|FRIH1_SCHMA	LMTYQNM[15.9949]R	2	NA	NA	L	Male	1	JS_210618-Male1	NA
sp|P25319|FRIH1_SCHMA	VNQSLMELVAVGER	3	NA	NA	L	Male	1	JS_210618-Male1	NA
sp|P25319|FRIH1_SCHMA	LSDYITNLIR	2	NA	NA	L	Male	1	JS_210618-Male1	462876.44
sp|P25319|FRIH1_SCHMA	LSDYITNLIR	3	NA	NA	L	Male	1	JS_210618-Male1	NA
sp|P25319|FRIH1_SCHMA	KVNQSLMELVAVGER	2	NA	NA	L	Male	1	JS_210618-Male1	86867.78
sp|P25319|FRIH1_SCHMA	KVNQSLMELVAVGER	3	NA	NA	L	Male	1	JS_210618-Male1	NA
sp|P25319|FRIH1_SCHMA	IVLQDISAPPQLSWNSGLHAMQDALDLEK	3	NA	NA	L	Male	1	JS_210618-Male1	NA
sp|P25319|FRIH1_SCHMA	FFLNESEEER	2	NA	NA	L	Male	1	JS_210618-Male1	NA
sp|P25319|FRIH1_SCHMA	IVLQDISAPPQLSWNSGLHAMQDALDLEK	4	NA	NA	L	Male	1	JS_210618-Male1	789498.8
sp|P25319|FRIH1_SCHMA	QNYHEEC[57.0215]EAGVNK	2	NA	NA	L	Male	1	JS_210618-Male1	NA
sp|P29498|FABP_SCHMA	LGVSWATR	2	NA	NA	L	Male	1	JS_210618-Male1	48913280000000
sp|P29498|FABP_SCHMA	QIGNTVTPTVTFTMDGDK	2	NA	NA	L	Male	1	JS_210618-Male1	294636720000000
sp|P29498|FABP_SCHMA	QIGNTVTPTVTFTMDGDK	3	NA	NA	L	Male	1	JS_210618-Male1	NA
sp|P29498|FABP_SCHMA	TTVTVGDVTAIR	2	NA	NA	L	Male	1	JS_210618-Male1	644415640000000
sp|P29498|FABP_SCHMA	TTVTVGDVTAIR	3	NA	NA	L	Male	1	JS_210618-Male1	6844295.0
sp|P29498|FABP_SCHMA	NTTVIVR	2	NA	NA	L	Male	1	JS_210618-Male1	485907080000000
sp|P29498|FABP_SCHMA	QIGNTVTPTVTFTMDGDKMTMLTESTFK	3	NA	NA	L	Male	1	JS_210618-Male1	2458686.0
sp|P29498|FABP_SCHMA	QIGNTVTPTVTFTM[15.9949]DGDK	2	NA	NA	L	Male	1	JS_210618-Male1	887857.3
sp|P29498|FABP_SCHMA	NTTVIVREVDGDTMK	3	NA	NA	L	Male	1	JS_210618-Male1	680487.5
sp|P29498|FABP_SCHMA	FGEEFDEK	2	NA	NA	L	Male	1	JS_210618-Male1	431800960000000
sp|P29498|FABP_SCHMA	FGEEFDEKTSDGR	2	NA	NA	L	Male	1	JS_210618-Male1	241041.75
sp|P29498|FABP_SCHMA	LTQTQVDPK	2	NA	NA	L	Male	1	JS_210618-Male1	543410240000000
sp|P29498|FABP_SCHMA	LSESHNFDAVMSK	2	NA	NA	L	Male	1	JS_210618-Male1	405358760000000
sp|P29498|FABP_SCHMA	LSESHNFDAVMSK	3	NA	NA	L	Male	1	JS_210618-Male1	402347760000000
sp|P29498|FABP_SCHMA	LSESHNFDAVM[15.9949]SK	2	NA	NA	L	Male	1	JS_210618-Male1	312300.34
sp|P29498|FABP_SCHMA	SVVEKNSESKLTQTQVDPK	3	NA	NA	L	Male	1	JS_210618-Male1	654183.75
sp|P29498|FABP_SCHMA	SVVEKNSESKLTQTQVDPK	4	NA	NA	L	Male	1	JS_210618-Male1	NA
sp|P29498|FABP_SCHMA	MTMLTESTFK	2	NA	NA	L	Male	1	JS_210618-Male1	8168140000000
sp|P29498|FABP_SCHMA	MTM[15.9949]LTESTFK	2	NA	NA	L	Male	1	JS_210618-Male1	683473.44
sp|P29498|FABP_SCHMA	EVDGDTMK	2	NA	NA	L	Male	1	JS_210618-Male1	4897143.0
sp|P29498|FABP_SCHMA	EVDGDTMKTTVTVGDVTAIR	3	NA	NA	L	Male	1	JS_210618-Male1	1048305.6
sp|P29498|FABP_SCHMA	NLSC[57.0215]TFK	2	NA	NA	L	Male	1	JS_210618-Male1	24536490000000
sp|P32070|SM21_SCHMA	n[42.0106]MDSPMEK	2	NA	NA	L	Male	1	JS_210618-Male1	138773.88
sp|P32070|SM21_SCHMA	VWQVNAVTHSYWASFSHEPFQSIQFQYDNK	3	NA	NA	L	Male	1	JS_210618-Male1	818547.7
sp|P32070|SM21_SCHMA	VWQVNAVTHSYWASFSHEPFQSIQFQYDNK	4	NA	NA	L	Male	1	JS_210618-Male1	1929841.1
sp|P32070|SM21_SCHMA	QVEVTQLFK	2	NA	NA	L	Male	1	JS_210618-Male1	105438290000000
sp|P32070|SM21_SCHMA	DIYNEVK	2	NA	NA	L	Male	1	JS_210618-Male1	1544226.1
sp|P32070|SM21_SCHMA	FIQTYLTLLR	2	NA	NA	L	Male	1	JS_210618-Male1	563949.5
sp|P32070|SM21_SCHMA	EQSLPEGVSIIASTMPK	2	NA	NA	L	Male	1	JS_210618-Male1	NA
sp|P32070|SM21_SCHMA	EQSLPEGVSIIASTMPK	3	NA	NA	L	Male	1	JS_210618-Male1	3687076.5
sp|P32070|SM21_SCHMA	EQSLPEGVSIIASTMPKPK	3	NA	NA	L	Male	1	JS_210618-Male1	5219593.0
sp|P32070|SM21_SCHMA	KDPDMNK	2	NA	NA	L	Male	1	JS_210618-Male1	618031.0
sp|P32070|SM21_SCHMA	QVNEWIALFDVDK	2	NA	NA	L	Male	1	JS_210618-Male1	394247.06
sp|P32070|SM21_SCHMA	QVNEWIALFDVDKDQK	2	NA	NA	L	Male	1	JS_210618-Male1	253089.78
sp|P32070|SM21_SCHMA	QVNEWIALFDVDKDQK	3	NA	NA	L	Male	1	JS_210618-Male1	NA
sp|P32070|SM21_SCHMA	ITFEEFC[57.0215]R	2	NA	NA	L	Male	1	JS_210618-Male1	1698872.9
sp|P35527|K1C9_HUMAN	NYSPYYNTIDDLKDQIVDLTVGNNK	3	NA	NA	L	Male	1	JS_210618-Male1	NA
sp|P35527|K1C9_HUMAN	FEMEQNLR	2	NA	NA	L	Male	1	JS_210618-Male1	NA
sp|P35527|K1C9_HUMAN	FEM[15.9949]EQNLR	2	NA	NA	L	Male	1	JS_210618-Male1	NA
sp|P35527|K1C9_HUMAN	YC[57.0215]GQLQMIQEQISNLEAQITDVR	3	NA	NA	L	Male	1	JS_210618-Male1	NA
sp|P35527|K1C9_HUMAN	DIENQYETQITQIEHEVSSSGQEVQSSAK	3	NA	NA	L	Male	1	JS_210618-Male1	265512.03
sp|P35527|K1C9_HUMAN	SGGGGGGGLGSGGSIR	2	NA	NA	L	Male	1	JS_210618-Male1	NA
sp|P35527|K1C9_HUMAN	DIENQYETQITQIEHEVSSSGQEVQSSAK	4	NA	NA	L	Male	1	JS_210618-Male1	NA
sp|P35527|K1C9_HUMAN	QVLDNLTMEK	2	NA	NA	L	Male	1	JS_210618-Male1	314262.78
sp|P35527|K1C9_HUMAN	QVLDNLTM[15.9949]EK	2	NA	NA	L	Male	1	JS_210618-Male1	NA
sp|P35527|K1C9_HUMAN	SDLEMQYETLQEELMALK	3	NA	NA	L	Male	1	JS_210618-Male1	136627.62
sp|P35527|K1C9_HUMAN	SDLEM[15.9949]QYETLQEELM[15.9949]ALK	3	NA	NA	L	Male	1	JS_210618-Male1	NA
sp|P35527|K1C9_HUMAN	IQDWYDK	2	NA	NA	L	Male	1	JS_210618-Male1	NA
sp|P35527|K1C9_HUMAN	FSSSSGYGGGSSR	2	NA	NA	L	Male	1	JS_210618-Male1	85205.74
sp|P35527|K1C9_HUMAN	STM[15.9949]QELNSR	2	NA	NA	L	Male	1	JS_210618-Male1	NA
sp|P35527|K1C9_HUMAN	MTLDDFR	2	NA	NA	L	Male	1	JS_210618-Male1	358650.22
sp|P35527|K1C9_HUMAN	KGPAAIQK	2	NA	NA	L	Male	1	JS_210618-Male1	NA
sp|P35527|K1C9_HUMAN	IKFEMEQNLR	3	NA	NA	L	Male	1	JS_210618-Male1	NA
sp|P35527|K1C9_HUMAN	VQALEEANNDLENK	2	NA	NA	L	Male	1	JS_210618-Male1	394874.38
sp|P35527|K1C9_HUMAN	IKFEM[15.9949]EQNLR	2	NA	NA	L	Male	1	JS_210618-Male1	NA
sp|P35527|K1C9_HUMAN	VQALEEANNDLENK	3	NA	NA	L	Male	1	JS_210618-Male1	NA
sp|P35527|K1C9_HUMAN	GGSGGSYGGGGSGGGYGGGSGSR	2	NA	NA	L	Male	1	JS_210618-Male1	42274383
sp|P35527|K1C9_HUMAN	GGSGGSYGR	2	NA	NA	L	Male	1	JS_210618-Male1	NA
sp|P35527|K1C9_HUMAN	EIETYHNLLEGGQEDFESSGAGK	3	NA	NA	L	Male	1	JS_210618-Male1	NA
sp|P35527|K1C9_HUMAN	EIETYHNLLEGGQEDFESSGAGK	4	NA	NA	L	Male	1	JS_210618-Male1	NA
sp|P35527|K1C9_HUMAN	HGVQELEIELQSQLSK	2	NA	NA	L	Male	1	JS_210618-Male1	NA
sp|P35527|K1C9_HUMAN	HGVQELEIELQSQLSK	3	NA	NA	L	Male	1	JS_210618-Male1	NA
sp|P35527|K1C9_HUMAN	QEYEQLIAK	2	NA	NA	L	Male	1	JS_210618-Male1	NA
sp|P35527|K1C9_HUMAN	TLLDIDNTR	2	NA	NA	L	Male	1	JS_210618-Male1	656292.7
sp|P35908|K22E_HUMAN	VDPEIQNVK	2	NA	NA	L	Male	1	JS_210618-Male1	NA
sp|P35908|K22E_HUMAN	NVQDAIADAEQR	3	NA	NA	L	Male	1	JS_210618-Male1	NA
sp|P35908|K22E_HUMAN	SLVGLGGTK	2	NA	NA	L	Male	1	JS_210618-Male1	600933.9
sp|P35908|K22E_HUMAN	YEELQVTVGR	2	NA	NA	L	Male	1	JS_210618-Male1	NA
sp|P35908|K22E_HUMAN	GGGFGGGSSFGGGSGFSGGGFGGGGFGGGR	2	NA	NA	L	Male	1	JS_210618-Male1	309963.72
sp|P35908|K22E_HUMAN	DYQELMNVK	2	NA	NA	L	Male	1	JS_210618-Male1	NA
sp|P35908|K22E_HUMAN	DYQELM[15.9949]NVK	2	NA	NA	L	Male	1	JS_210618-Male1	NA
sp|P35908|K22E_HUMAN	HGGGGGGFGGGGFGSR	2	NA	NA	L	Male	1	JS_210618-Male1	605004.3
sp|P35908|K22E_HUMAN	HGGGGGGFGGGGFGSR	3	NA	NA	L	Male	1	JS_210618-Male1	NA
sp|P35908|K22E_HUMAN	SKEEAEALYHSK	2	NA	NA	L	Male	1	JS_210618-Male1	244665.38
sp|P35908|K22E_HUMAN	AQYEEIAQR	2	NA	NA	L	Male	1	JS_210618-Male1	NA
sp|P35908|K22E_HUMAN	FGGFGGPGGVGGLGGPGGFGPGGYPGGIHEVSVNQSLLQPLNVK	4	NA	NA	L	Male	1	JS_210618-Male1	353283.03
sp|P35908|K22E_HUMAN	AAFGGSGGR	2	NA	NA	L	Male	1	JS_210618-Male1	NA
sp|P35908|K22E_HUMAN	PINLEPIFQGYIDSLK	2	NA	NA	L	Male	1	JS_210618-Male1	286538.06
sp|P35908|K22E_HUMAN	PINLEPIFQGYIDSLK	3	NA	NA	L	Male	1	JS_210618-Male1	273234.62
sp|P35908|K22E_HUMAN	TAAENDFVTLK	2	NA	NA	L	Male	1	JS_210618-Male1	1197042.9
sp|P35908|K22E_HUMAN	LNDLEEALQQAK	2	NA	NA	L	Male	1	JS_210618-Male1	1336379.2
sp|P35908|K22E_HUMAN	GGSISGGGYGSGGGK	2	NA	NA	L	Male	1	JS_210618-Male1	NA
sp|P35908|K22E_HUMAN	GSSSGGGYSSGSSSYGSGGR	2	NA	NA	L	Male	1	JS_210618-Male1	NA
sp|P35908|K22E_HUMAN	NLDLDSIIAEVK	2	NA	NA	L	Male	1	JS_210618-Male1	765332.6
sp|P35908|K22E_HUMAN	NLDLDSIIAEVK	3	NA	NA	L	Male	1	JS_210618-Male1	NA
sp|P35908|K22E_HUMAN	TSQNSELNNMQDLVEDYKK	3	NA	NA	L	Male	1	JS_210618-Male1	448405.6
sp|P35908|K22E_HUMAN	GFSSGSAVVSGGSR	2	NA	NA	L	Male	1	JS_210618-Male1	NA
sp|P35908|K22E_HUMAN	VDLLNQEIEFLK	2	NA	NA	L	Male	1	JS_210618-Male1	NA
sp|P41759|PGK_SCHMA	FADDANTEIR	3	NA	NA	L	Male	1	JS_210618-Male1	NA
sp|P41759|PGK_SCHMA	ALENPERPFLAILGGAK	3	NA	NA	L	Male	1	JS_210618-Male1	119627520000000
sp|P41759|PGK_SCHMA	QIHNMHIGNSLFDAPGAEIVHK	3	NA	NA	L	Male	1	JS_210618-Male1	2223704.8
sp|P41759|PGK_SCHMA	QIHNMHIGNSLFDAPGAEIVHK	4	NA	NA	L	Male	1	JS_210618-Male1	3634341.5
sp|P41759|PGK_SCHMA	VSHVSTGGGASLELLEGK	2	NA	NA	L	Male	1	JS_210618-Male1	NA
sp|P41759|PGK_SCHMA	VSHVSTGGGASLELLEGK	3	NA	NA	L	Male	1	JS_210618-Male1	5246686.0
sp|P41759|PGK_SCHMA	FHVEEEGK	2	NA	NA	L	Male	1	JS_210618-Male1	3609387.5
sp|P41759|PGK_SCHMA	FHVEEEGKGVSPTGEK	2	NA	NA	L	Male	1	JS_210618-Male1	NA
sp|P41759|PGK_SCHMA	FHVEEEGKGVSPTGEK	3	NA	NA	L	Male	1	JS_210618-Male1	339763.1
sp|P41759|PGK_SCHMA	YSLKPVC[57.0215]PEVSK	2	NA	NA	L	Male	1	JS_210618-Male1	5634848.5
sp|P41759|PGK_SCHMA	TIEEFSK	2	NA	NA	L	Male	1	JS_210618-Male1	4662142.0
sp|P41759|PGK_SCHMA	YSLKPVC[57.0215]PEVSK	3	NA	NA	L	Male	1	JS_210618-Male1	6795348.0
sp|P41759|PGK_SCHMA	LGDVYVNDAFGTAHR	2	NA	NA	L	Male	1	JS_210618-Male1	3854562.0
sp|P41759|PGK_SCHMA	SHLGRPDGHK	2	NA	NA	L	Male	1	JS_210618-Male1	586199.6
sp|P41759|PGK_SCHMA	LGDVYVNDAFGTAHR	3	NA	NA	L	Male	1	JS_210618-Male1	103762670000000
sp|P41759|PGK_SCHMA	SHLGRPDGHK	3	NA	NA	L	Male	1	JS_210618-Male1	433660.47
sp|P41759|PGK_SCHMA	VNELIIGGGMAYTFLK	2	NA	NA	L	Male	1	JS_210618-Male1	1284513.0
sp|P41759|PGK_SCHMA	VNELIIGGGMAYTFLK	3	NA	NA	L	Male	1	JS_210618-Male1	351598.3
sp|P41759|PGK_SCHMA	AAMDEVVK	2	NA	NA	L	Male	1	JS_210618-Male1	9346109.0
sp|P41759|PGK_SCHMA	AFSESLTK	2	NA	NA	L	Male	1	JS_210618-Male1	4708149.5
sp|P41759|PGK_SCHMA	AHASMVGC[57.0215]QLPQK	2	NA	NA	L	Male	1	JS_210618-Male1	3632962.5
sp|P41759|PGK_SCHMA	AHASMVGC[57.0215]QLPQK	3	NA	NA	L	Male	1	JS_210618-Male1	3965086.0
sp|P41759|PGK_SCHMA	AHASM[15.9949]VGC[57.0215]QLPQK	2	NA	NA	L	Male	1	JS_210618-Male1	193303.86
sp|P41759|PGK_SCHMA	NGATTIIGGGDTATC[57.0215]C[57.0215]AK	3	NA	NA	L	Male	1	JS_210618-Male1	868582.5
sp|P41759|PGK_SCHMA	EVTFLNDC[57.0215]VGPDVVNAC[57.0215]ANPAPGSVFLLENLR	3	NA	NA	L	Male	1	JS_210618-Male1	2512198.0
sp|P41759|PGK_SCHMA	EVTFLNDC[57.0215]VGPDVVNAC[57.0215]ANPAPGSVFLLENLR	4	NA	NA	L	Male	1	JS_210618-Male1	NA
sp|P41759|PGK_SCHMA	NVAIHLPVDFVTADK	2	NA	NA	L	Male	1	JS_210618-Male1	3737778.5
sp|P41759|PGK_SCHMA	NVAIHLPVDFVTADK	3	NA	NA	L	Male	1	JS_210618-Male1	5730428.0
sp|P41759|PGK_SCHMA	NVAIHLPVDFVTADKFADDANTEIR	4	NA	NA	L	Male	1	JS_210618-Male1	560495.6
sp|P41759|PGK_SCHMA	TIQSGIADGWMGLDIGPK	2	NA	NA	L	Male	1	JS_210618-Male1	4501965.0
sp|P41759|PGK_SCHMA	TIQSGIADGWMGLDIGPK	3	NA	NA	L	Male	1	JS_210618-Male1	3064050.8
sp|P41759|PGK_SCHMA	TIQSGIADGWM[15.9949]GLDIGPK	2	NA	NA	L	Male	1	JS_210618-Male1	NA
sp|P41759|PGK_SCHMA	TIQSGIADGWM[15.9949]GLDIGPK	3	NA	NA	L	Male	1	JS_210618-Male1	111127.67
sp|P41759|PGK_SCHMA	VDFNVPMK	2	NA	NA	L	Male	1	JS_210618-Male1	6677287.5
sp|P41759|PGK_SCHMA	VDFNVPM[15.9949]K	2	NA	NA	L	Male	1	JS_210618-Male1	101205.04
sp|P41759|PGK_SCHMA	ELTYFAK	2	NA	NA	L	Male	1	JS_210618-Male1	NA
sp|P41759|PGK_SCHMA	SVVLMSHLGRPDGHK	2	NA	NA	L	Male	1	JS_210618-Male1	2161134.8
sp|P41759|PGK_SCHMA	TIVWNGPMGVFEMDK	2	NA	NA	L	Male	1	JS_210618-Male1	6373188.0
sp|P41759|PGK_SCHMA	SVVLMSHLGRPDGHK	3	NA	NA	L	Male	1	JS_210618-Male1	2558646.0
sp|P41759|PGK_SCHMA	TIVWNGPMGVFEMDK	3	NA	NA	L	Male	1	JS_210618-Male1	859797.1
sp|P41759|PGK_SCHMA	SVVLMSHLGRPDGHK	4	NA	NA	L	Male	1	JS_210618-Male1	3253168.8
sp|P41759|PGK_SCHMA	IQLINNMLDK	2	NA	NA	L	Male	1	JS_210618-Male1	5154086.0
sp|P41759|PGK_SCHMA	IAAAIPTIK	2	NA	NA	L	Male	1	JS_210618-Male1	9136007.0
sp|P41759|PGK_SCHMA	AC[57.0215]GFLMNK	2	NA	NA	L	Male	1	JS_210618-Male1	4127492.2
sp|P41759|PGK_SCHMA	PFLAILGGAK	2	NA	NA	L	Male	1	JS_210618-Male1	374662.47
sp|P41759|PGK_SCHMA	GVSPTGEK	2	NA	NA	L	Male	1	JS_210618-Male1	2626494.5
sp|P41759|PGK_SCHMA	LSISDVDLK	2	NA	NA	L	Male	1	JS_210618-Male1	6681218.5
sp|P41759|PGK_SCHMA	QLPGVVALTDAH	2	NA	NA	L	Male	1	JS_210618-Male1	102104290000000
sp|P41759|PGK_SCHMA	FADDANTEIR	2	NA	NA	L	Male	1	JS_210618-Male1	6174486.5
sp|P42637|TPM1_SCHMA	ALEISEQESAQR	2	NA	NA	L	Male	1	JS_210618-Male1	102386650000000
sp|P42637|TPM1_SCHMA	ALEISEQESAQR	3	NA	NA	L	Male	1	JS_210618-Male1	1723250.4
sp|P42637|TPM1_SCHMA	ALEISEQESAQREESYEETIR	3	NA	NA	L	Male	1	JS_210618-Male1	3706863.8
sp|P42637|TPM1_SCHMA	KLAIAEVDFER	2	NA	NA	L	Male	1	JS_210618-Male1	3608839.5
sp|P42637|TPM1_SCHMA	KLAIAEVDFER	3	NA	NA	L	Male	1	JS_210618-Male1	2921837.5
sp|P42637|TPM1_SCHMA	KLAIAEVDFERAEAR	3	NA	NA	L	Male	1	JS_210618-Male1	1276964.1
sp|P42637|TPM1_SCHMA	KLAIAEVDFERAEAR	4	NA	NA	L	Male	1	JS_210618-Male1	834553.9
sp|P42637|TPM1_SCHMA	LQNEVDHLEDDLLAEK	2	NA	NA	L	Male	1	JS_210618-Male1	7955981.5
sp|P42637|TPM1_SCHMA	LQNEVDHLEDDLLAEK	3	NA	NA	L	Male	1	JS_210618-Male1	136928770000000
sp|P42637|TPM1_SCHMA	LQNEVDHLEDDLLAEKER	3	NA	NA	L	Male	1	JS_210618-Male1	795943.6
sp|P42637|TPM1_SCHMA	LQNEVDHLEDDLLAEKER	4	NA	NA	L	Male	1	JS_210618-Male1	777480.6
sp|P42637|TPM1_SCHMA	ATNAEAEVAAMTR	2	NA	NA	L	Male	1	JS_210618-Male1	155416660000000
sp|P42637|TPM1_SCHMA	YIAEDADR	2	NA	NA	L	Male	1	JS_210618-Male1	7567634.5
sp|P42637|TPM1_SCHMA	LAIAEVDFER	2	NA	NA	L	Male	1	JS_210618-Male1	113403580000000
sp|P42637|TPM1_SCHMA	ATNAEAEVAAMTR	3	NA	NA	L	Male	1	JS_210618-Male1	3961121.2
sp|P42637|TPM1_SCHMA	ATNAEAEVAAMTRR	2	NA	NA	L	Male	1	JS_210618-Male1	541219.8
sp|P42637|TPM1_SCHMA	LAIAEVDFERAEAR	3	NA	NA	L	Male	1	JS_210618-Male1	NA
sp|P42637|TPM1_SCHMA	YIAEDADRK	2	NA	NA	L	Male	1	JS_210618-Male1	NA
sp|P42637|TPM1_SCHMA	YIAEDADRKYDEAAR	3	NA	NA	L	Male	1	JS_210618-Male1	877735.2
sp|P42637|TPM1_SCHMA	MIAMKLEKENAMER	2	NA	NA	L	Male	1	JS_210618-Male1	NA
sp|P42637|TPM1_SCHMA	MIAMKLEKENAMER	3	NA	NA	L	Male	1	JS_210618-Male1	629801.44
sp|P42637|TPM1_SCHMA	TAEESER	2	NA	NA	L	Male	1	JS_210618-Male1	NA
sp|P42637|TPM1_SCHMA	LEAAESKIVELEEELRVVGNNMK	4	NA	NA	L	Male	1	JS_210618-Male1	1181761.8
sp|P42637|TPM1_SCHMA	ESEIAELNNK	2	NA	NA	L	Male	1	JS_210618-Male1	3995193.0
sp|P42637|TPM1_SCHMA	LLEEDLEVSSSR	2	NA	NA	L	Male	1	JS_210618-Male1	8237202.0
sp|P42637|TPM1_SCHMA	LLEEDLEVSSSR	3	NA	NA	L	Male	1	JS_210618-Male1	810951.56
sp|P42637|TPM1_SCHMA	SIADDER	2	NA	NA	L	Male	1	JS_210618-Male1	5095575.0
sp|P42637|TPM1_SCHMA	SIADDERLNQLEDQQK	2	NA	NA	L	Male	1	JS_210618-Male1	NA
sp|P42637|TPM1_SCHMA	RESEIAELNNK	2	NA	NA	L	Male	1	JS_210618-Male1	337248.84
sp|P42637|TPM1_SCHMA	YKALSGELDQTFAELTGY	2	NA	NA	L	Male	1	JS_210618-Male1	1735581.9
sp|P42637|TPM1_SCHMA	YKALSGELDQTFAELTGY	3	NA	NA	L	Male	1	JS_210618-Male1	1090092.9
sp|P42637|TPM1_SCHMA	ALSGELDQTFAELTGY	2	NA	NA	L	Male	1	JS_210618-Male1	200382180000000
sp|P42637|TPM1_SCHMA	ALSGELDQTFAELTGY	3	NA	NA	L	Male	1	JS_210618-Male1	NA
sp|P42637|TPM1_SCHMA	VVGNNMK	2	NA	NA	L	Male	1	JS_210618-Male1	5710440.0
sp|P42637|TPM1_SCHMA	EESYEETIR	2	NA	NA	L	Male	1	JS_210618-Male1	3219834.8
sp|P42637|TPM1_SCHMA	EESYEETIR	3	NA	NA	L	Male	1	JS_210618-Male1	NA
sp|P42637|TPM1_SCHMA	LTETLTK	2	NA	NA	L	Male	1	JS_210618-Male1	108603630000000
sp|P42637|TPM1_SCHMA	LTETLTKLEEASK	2	NA	NA	L	Male	1	JS_210618-Male1	323625.62
sp|P42637|TPM1_SCHMA	LTETLTKLEEASK	3	NA	NA	L	Male	1	JS_210618-Male1	716597.7
sp|P42637|TPM1_SCHMA	LTETLTKLEEASKTAEESER	3	NA	NA	L	Male	1	JS_210618-Male1	904042.44
sp|P42637|TPM1_SCHMA	QVSKLQNEVDHLEDDLLAEKER	4	NA	NA	L	Male	1	JS_210618-Male1	273117.0
sp|P42637|TPM1_SCHMA	LNQLEDQQK	2	NA	NA	L	Male	1	JS_210618-Male1	126959090000000
sp|P42637|TPM1_SCHMA	QAQIDC[57.0215]DEAQETLQEQMNK	2	NA	NA	L	Male	1	JS_210618-Male1	NA
sp|P42637|TPM1_SCHMA	QAQIDC[57.0215]DEAQETLQEQMNK	3	NA	NA	L	Male	1	JS_210618-Male1	6791429.0
sp|P42637|TPM1_SCHMA	QAQIDC[57.0215]DEAQETLQEQMNKLEETDKR	4	NA	NA	L	Male	1	JS_210618-Male1	1668014.5
sp|P42637|TPM1_SCHMA	LEKENAMER	2	NA	NA	L	Male	1	JS_210618-Male1	NA
sp|P42637|TPM1_SCHMA	IVELEEELR	2	NA	NA	L	Male	1	JS_210618-Male1	170661660000000
sp|P42637|TPM1_SCHMA	IVELEEELRVVGNNMK	3	NA	NA	L	Male	1	JS_210618-Male1	945072.3
sp|P42637|TPM1_SCHMA	ATEAERQVSK	2	NA	NA	L	Male	1	JS_210618-Male1	165731.77
sp|P42637|TPM1_SCHMA	AVQYEELLK	2	NA	NA	L	Male	1	JS_210618-Male1	231155920000000
sp|P42637|TPM1_SCHMA	AVQYEELLKK	3	NA	NA	L	Male	1	JS_210618-Male1	NA
sp|P42638|TPM2_SCHMA	ELEMQTK	2	NA	NA	L	Male	1	JS_210618-Male1	2026499.9
sp|P42638|TPM2_SCHMA	IVGNNVK	2	NA	NA	L	Male	1	JS_210618-Male1	4923720.0
sp|P42638|TPM2_SCHMA	IQQVDTDK	2	NA	NA	L	Male	1	JS_210618-Male1	3248453.5
sp|P42638|TPM2_SCHMA	LVNTLQADADR	2	NA	NA	L	Male	1	JS_210618-Male1	5898960.0
sp|P42638|TPM2_SCHMA	IQQVDTDKETAQTQLAETNTK	2	NA	NA	L	Male	1	JS_210618-Male1	7650306.5
sp|P42638|TPM2_SCHMA	IQQVDTDKETAQTQLAETNTK	3	NA	NA	L	Male	1	JS_210618-Male1	131580190000000
sp|P42638|TPM2_SCHMA	KLAITEVELER	3	NA	NA	L	Male	1	JS_210618-Male1	3996796.8
sp|P42638|TPM2_SCHMA	ENAVDEADQLEAK	2	NA	NA	L	Male	1	JS_210618-Male1	2304530.8
sp|P42638|TPM2_SCHMA	IQQVDTDKETAQTQLAETNTK	4	NA	NA	L	Male	1	JS_210618-Male1	2127882.0
sp|P42638|TPM2_SCHMA	LVNTLQADADRLEDELVTEK	2	NA	NA	L	Male	1	JS_210618-Male1	NA
sp|P42638|TPM2_SCHMA	ENAVDEADQLEAK	3	NA	NA	L	Male	1	JS_210618-Male1	NA
sp|P42638|TPM2_SCHMA	KLAITEVELERAESR	3	NA	NA	L	Male	1	JS_210618-Male1	480798.25
sp|P42638|TPM2_SCHMA	LVNTLQADADRLEDELVTEK	3	NA	NA	L	Male	1	JS_210618-Male1	183801760000000
sp|P42638|TPM2_SCHMA	LVNTLQADADRLEDELVTEK	4	NA	NA	L	Male	1	JS_210618-Male1	675654.7
sp|P42638|TPM2_SCHMA	LVNTLQADADRLEDELVTEKEK	4	NA	NA	L	Male	1	JS_210618-Male1	1564276.1
sp|P42638|TPM2_SCHMA	ITELEEELR	2	NA	NA	L	Male	1	JS_210618-Male1	215959680000000
sp|P42638|TPM2_SCHMA	DEEVAEVLK	2	NA	NA	L	Male	1	JS_210618-Male1	4731324.0
sp|P42638|TPM2_SCHMA	DEEVAEVLKK	2	NA	NA	L	Male	1	JS_210618-Male1	NA
sp|P42638|TPM2_SCHMA	DEEVAEVLKK	3	NA	NA	L	Male	1	JS_210618-Male1	4008650.5
sp|P42638|TPM2_SCHMA	LAITEVELER	2	NA	NA	L	Male	1	JS_210618-Male1	123554270000000
sp|P42638|TPM2_SCHMA	LEAAESK	2	NA	NA	L	Male	1	JS_210618-Male1	4889016.0
sp|P42638|TPM2_SCHMA	KYDEAAR	2	NA	NA	L	Male	1	JS_210618-Male1	4233006.0
sp|P42638|TPM2_SCHMA	LEAAESKITELEEELRIVGNNVK	4	NA	NA	L	Male	1	JS_210618-Male1	174770.64
sp|P42638|TPM2_SCHMA	EEAYEENIR	2	NA	NA	L	Male	1	JS_210618-Male1	3707000.2
sp|P42638|TPM2_SCHMA	EEAYEENIR	3	NA	NA	L	Male	1	JS_210618-Male1	NA
sp|P42638|TPM2_SCHMA	LEDELVTEK	2	NA	NA	L	Male	1	JS_210618-Male1	9195147.0
sp|P42638|TPM2_SCHMA	YKALSEELDSTFAELTGN	2	NA	NA	L	Male	1	JS_210618-Male1	1147011.9
sp|P42638|TPM2_SCHMA	YKALSEELDSTFAELTGN	3	NA	NA	L	Male	1	JS_210618-Male1	303596.75
sp|P42638|TPM2_SCHMA	EKELEMQTK	2	NA	NA	L	Male	1	JS_210618-Male1	2603786.2
sp|P42638|TPM2_SCHMA	ALSEELDSTFAELTGN	2	NA	NA	L	Male	1	JS_210618-Male1	136930890000000
sp|P42638|TPM2_SCHMA	EKELEMQTK	3	NA	NA	L	Male	1	JS_210618-Male1	1485118.6
sp|P42638|TPM2_SCHMA	ALSEELDSTFAELTGN	3	NA	NA	L	Male	1	JS_210618-Male1	4509270.5
sp|P42638|TPM2_SCHMA	MLAMKLDKENAVDEADQLEAK	3	NA	NA	L	Male	1	JS_210618-Male1	399282.84
sp|P42638|TPM2_SCHMA	MLAMKLDKENAVDEADQLEAK	4	NA	NA	L	Male	1	JS_210618-Male1	531368.8
sp|P42638|TPM2_SCHMA	ESTFMAEDADR	2	NA	NA	L	Male	1	JS_210618-Male1	4656875.5
sp|P42638|TPM2_SCHMA	QLEDELESTETR	2	NA	NA	L	Male	1	JS_210618-Male1	1522520000000
sp|P42638|TPM2_SCHMA	ESTFMAEDADRK	3	NA	NA	L	Male	1	JS_210618-Male1	NA
sp|P42638|TPM2_SCHMA	QLEDELESTETR	3	NA	NA	L	Male	1	JS_210618-Male1	2267368.8
sp|P42638|TPM2_SCHMA	LEETDKR	2	NA	NA	L	Male	1	JS_210618-Male1	102820890000000
sp|P42638|TPM2_SCHMA	SLEISEQEAAQR	2	NA	NA	L	Male	1	JS_210618-Male1	168887360000000
sp|P42638|TPM2_SCHMA	SLEISEQEAAQR	3	NA	NA	L	Male	1	JS_210618-Male1	1571807.6
sp|P42638|TPM2_SCHMA	SLEISEQEAAQREEAYEENIR	3	NA	NA	L	Male	1	JS_210618-Male1	4470991.0
sp|P42638|TPM2_SCHMA	ETAQTQLAETNTK	2	NA	NA	L	Male	1	JS_210618-Male1	821607.94
sp|P42638|TPM2_SCHMA	SLEISEQEAAQREEAYEENIRDLTER	4	NA	NA	L	Male	1	JS_210618-Male1	2590463.0
sp|P42638|TPM2_SCHMA	LDKENAVDEADQLEAK	2	NA	NA	L	Male	1	JS_210618-Male1	7547453.5
sp|P42638|TPM2_SCHMA	TFADEER	2	NA	NA	L	Male	1	JS_210618-Male1	7573835.5
sp|P42638|TPM2_SCHMA	LDKENAVDEADQLEAK	3	NA	NA	L	Male	1	JS_210618-Male1	118827550000000
sp|P42638|TPM2_SCHMA	LDKENAVDEADQLEAK	4	NA	NA	L	Male	1	JS_210618-Male1	NA
sp|P42638|TPM2_SCHMA	LQEATVK	2	NA	NA	L	Male	1	JS_210618-Male1	7359306.5
sp|P42638|TPM2_SCHMA	INQLEEQLK	2	NA	NA	L	Male	1	JS_210618-Male1	165177580000000
sp|P42638|TPM2_SCHMA	ATEAEAEVASLQK	2	NA	NA	L	Male	1	JS_210618-Male1	19253450000000
sp|P42638|TPM2_SCHMA	INQLEEQLK	3	NA	NA	L	Male	1	JS_210618-Male1	95937.21
sp|P42638|TPM2_SCHMA	ATEAEAEVASLQK	3	NA	NA	L	Male	1	JS_210618-Male1	7195709.0
sp|P42638|TPM2_SCHMA	ATEAEAEVASLQKR	3	NA	NA	L	Male	1	JS_210618-Male1	1018723.9
sp|P42638|TPM2_SCHMA	KIQQVDTDKETAQTQLAETNTK	3	NA	NA	L	Male	1	JS_210618-Male1	NA
sp|P42638|TPM2_SCHMA	KIQQVDTDKETAQTQLAETNTK	4	NA	NA	L	Male	1	JS_210618-Male1	734822.44
sp|P53442|ALF_SCHMA	GILAADESTATMGK	2	NA	NA	L	Male	1	JS_210618-Male1	568299160000000
sp|P53442|ALF_SCHMA	GILAADESTATMGK	3	NA	NA	L	Male	1	JS_210618-Male1	4470091.0
sp|P53442|ALF_SCHMA	GILAADESTATMGKR	2	NA	NA	L	Male	1	JS_210618-Male1	NA
sp|P53442|ALF_SCHMA	FEGNMGTTLGDK	2	NA	NA	L	Male	1	JS_210618-Male1	35036760000000
sp|P53442|ALF_SCHMA	GILAADESTATM[15.9949]GK	2	NA	NA	L	Male	1	JS_210618-Male1	370229.66
sp|P53442|ALF_SCHMA	FEGNM[15.9949]GTTLGDK	2	NA	NA	L	Male	1	JS_210618-Male1	744136.4
sp|P53442|ALF_SCHMA	GVVPLAGTDNETTTQGLDDLASR	2	NA	NA	L	Male	1	JS_210618-Male1	424174360000000
sp|P53442|ALF_SCHMA	GVVPLAGTDNETTTQGLDDLASR	3	NA	NA	L	Male	1	JS_210618-Male1	616469520000000
sp|P53442|ALF_SCHMA	GVVPLAGTDNETTTQGLDDLASR	4	NA	NA	L	Male	1	JS_210618-Male1	4105841.5
sp|P53442|ALF_SCHMA	TVPPAVPGITFLSGGQSELDATK	2	NA	NA	L	Male	1	JS_210618-Male1	39477360000000
sp|P53442|ALF_SCHMA	TVPPAVPGITFLSGGQSELDATK	3	NA	NA	L	Male	1	JS_210618-Male1	81444960000000
sp|P53442|ALF_SCHMA	TVPPAVPGITFLSGGQSELDATK	4	NA	NA	L	Male	1	JS_210618-Male1	1526859.4
sp|P53442|ALF_SCHMA	IPGPKPWALTFSFGR	3	NA	NA	L	Male	1	JS_210618-Male1	8758085.0
sp|P53442|ALF_SCHMA	RLQQIGVENNEENR	3	NA	NA	L	Male	1	JS_210618-Male1	219467880000000
sp|P53442|ALF_SCHMA	RLQQIGVENNEENRR	3	NA	NA	L	Male	1	JS_210618-Male1	NA
sp|P53442|ALF_SCHMA	RLQQIGVENNEENRR	4	NA	NA	L	Male	1	JS_210618-Male1	NA
sp|P53442|ALF_SCHMA	LQQIGVENNEENR	2	NA	NA	L	Male	1	JS_210618-Male1	205769420000000
sp|P53442|ALF_SCHMA	LQQIGVENNEENR	3	NA	NA	L	Male	1	JS_210618-Male1	5296060.0
sp|P53442|ALF_SCHMA	FQPYLTEAQENDLR	2	NA	NA	L	Male	1	JS_210618-Male1	333370540000000
sp|P53442|ALF_SCHMA	LQQIGVENNEENRR	3	NA	NA	L	Male	1	JS_210618-Male1	237674580000000
sp|P53442|ALF_SCHMA	FQPYLTEAQENDLR	3	NA	NA	L	Male	1	JS_210618-Male1	158452850000000
sp|P53442|ALF_SCHMA	LQQIGVENNEENRR	4	NA	NA	L	Male	1	JS_210618-Male1	170744.61
sp|P53442|ALF_SCHMA	FQPYLTEAQENDLRR	2	NA	NA	L	Male	1	JS_210618-Male1	NA
sp|P53442|ALF_SCHMA	NLNEINK	2	NA	NA	L	Male	1	JS_210618-Male1	175510000000
sp|P53442|ALF_SCHMA	FQPYLTEAQENDLRR	3	NA	NA	L	Male	1	JS_210618-Male1	255659520000000
sp|P53442|ALF_SCHMA	KAYTPQENALATVR	2	NA	NA	L	Male	1	JS_210618-Male1	1829454.2
sp|P53442|ALF_SCHMA	FQPYLTEAQENDLRR	4	NA	NA	L	Male	1	JS_210618-Male1	NA
sp|P53442|ALF_SCHMA	KAYTPQENALATVR	3	NA	NA	L	Male	1	JS_210618-Male1	2371491.2
sp|P53442|ALF_SCHMA	NLNEINKIPGPKPWALTFSFGR	4	NA	NA	L	Male	1	JS_210618-Male1	837078.5
sp|P53442|ALF_SCHMA	ANGAAAVGKFEGNMGTTLGDKSLFVANHAY	4	NA	NA	L	Male	1	JS_210618-Male1	NA
sp|P53442|ALF_SCHMA	NIIPGIK	2	NA	NA	L	Male	1	JS_210618-Male1	316476520000000
sp|P53442|ALF_SCHMA	IAQAIC[57.0215]APGK	2	NA	NA	L	Male	1	JS_210618-Male1	376570880000000
sp|P53442|ALF_SCHMA	NIIPGIKVDKGVVPLAGTDNETTTQGLDDLASR	4	NA	NA	L	Male	1	JS_210618-Male1	NA
sp|P53442|ALF_SCHMA	IAQAIC[57.0215]APGKGILAADESTATMGK	3	NA	NA	L	Male	1	JS_210618-Male1	554725.6
sp|P53442|ALF_SCHMA	IAQAIC[57.0215]APGKGILAADESTATMGKR	3	NA	NA	L	Male	1	JS_210618-Male1	NA
sp|P53442|ALF_SCHMA	IAQAIC[57.0215]APGKGILAADESTATMGKR	4	NA	NA	L	Male	1	JS_210618-Male1	NA
sp|P53442|ALF_SCHMA	ENVHAAQEELLK	2	NA	NA	L	Male	1	JS_210618-Male1	187163340000000
sp|P53442|ALF_SCHMA	ENVHAAQEELLK	3	NA	NA	L	Male	1	JS_210618-Male1	168133860000000
sp|P53442|ALF_SCHMA	YASIC[57.0215]QQNGLVPIVEPEVLPDGDHDLLTAQR	3	NA	NA	L	Male	1	JS_210618-Male1	9338942.0
sp|P53442|ALF_SCHMA	YASIC[57.0215]QQNGLVPIVEPEVLPDGDHDLLTAQR	4	NA	NA	L	Male	1	JS_210618-Male1	6870111.0
sp|P53442|ALF_SCHMA	ALQASVLATWK	2	NA	NA	L	Male	1	JS_210618-Male1	352467720000000
sp|P53442|ALF_SCHMA	ALQASVLATWK	3	NA	NA	L	Male	1	JS_210618-Male1	1989303.4
sp|P53442|ALF_SCHMA	PWALTFSFGR	2	NA	NA	L	Male	1	JS_210618-Male1	1471547.1
sp|P53442|ALF_SCHMA	AYTPQENALATVR	2	NA	NA	L	Male	1	JS_210618-Male1	569605320000000
sp|P53442|ALF_SCHMA	TLPTLLAER	2	NA	NA	L	Male	1	JS_210618-Male1	692771760000000
sp|P53442|ALF_SCHMA	AYTPQENALATVR	3	NA	NA	L	Male	1	JS_210618-Male1	15586490000000
sp|P53442|ALF_SCHMA	VTEQVLAFVYK	2	NA	NA	L	Male	1	JS_210618-Male1	588763640000000
sp|P53442|ALF_SCHMA	VTEQVLAFVYK	3	NA	NA	L	Male	1	JS_210618-Male1	5301867.0
sp|P53442|ALF_SCHMA	PNMVTAGQAC[57.0215]K	2	NA	NA	L	Male	1	JS_210618-Male1	237027.44
sp|P53442|ALF_SCHMA	ALADHHVYLEGTLLK	3	NA	NA	L	Male	1	JS_210618-Male1	NA
sp|P53442|ALF_SCHMA	ALADHHVYLEGTLLKPNMVTAGQAC[57.0215]K	3	NA	NA	L	Male	1	JS_210618-Male1	3653498.0
sp|P53442|ALF_SCHMA	KENVHAAQEELLK	2	NA	NA	L	Male	1	JS_210618-Male1	1605150.8
sp|P53442|ALF_SCHMA	ALADHHVYLEGTLLKPNMVTAGQAC[57.0215]K	4	NA	NA	L	Male	1	JS_210618-Male1	7607887.0
sp|P53442|ALF_SCHMA	KENVHAAQEELLK	3	NA	NA	L	Male	1	JS_210618-Male1	1791909.4
sp|P53442|ALF_SCHMA	SLFVANHAY	2	NA	NA	L	Male	1	JS_210618-Male1	281380380000000
sp|P53442|ALF_SCHMA	ISSHTPSYLAMLENANVLAR	3	NA	NA	L	Male	1	JS_210618-Male1	431156240000000
sp|P53442|ALF_SCHMA	KENVHAAQEELLK	4	NA	NA	L	Male	1	JS_210618-Male1	NA
sp|P53442|ALF_SCHMA	ISSHTPSYLAMLENANVLAR	4	NA	NA	L	Male	1	JS_210618-Male1	5194300.5
sp|P53442|ALF_SCHMA	ISSHTPSYLAM[15.9949]LENANVLAR	3	NA	NA	L	Male	1	JS_210618-Male1	300891.2
sp|P53442|ALF_SCHMA	QLLFSADHK	2	NA	NA	L	Male	1	JS_210618-Male1	150068620000000
sp|P53442|ALF_SCHMA	QLLFSADHK	3	NA	NA	L	Male	1	JS_210618-Male1	124312690000000
sp|P53442|ALF_SCHMA	QLLFSADHKLAENISGVILFEETLHQK	4	NA	NA	L	Male	1	JS_210618-Male1	926382.8
sp|P53442|ALF_SCHMA	SDDGKTLPTLLAER	2	NA	NA	L	Male	1	JS_210618-Male1	309920.2
sp|P53442|ALF_SCHMA	LAENISGVILFEETLHQK	2	NA	NA	L	Male	1	JS_210618-Male1	1434570000000
sp|P53442|ALF_SCHMA	SDDGKTLPTLLAER	3	NA	NA	L	Male	1	JS_210618-Male1	NA
sp|P53442|ALF_SCHMA	LAENISGVILFEETLHQK	3	NA	NA	L	Male	1	JS_210618-Male1	696648160000000
sp|P53442|ALF_SCHMA	VDKGVVPLAGTDNETTTQGLDDLASR	3	NA	NA	L	Male	1	JS_210618-Male1	NA
sp|P53442|ALF_SCHMA	LAENISGVILFEETLHQK	4	NA	NA	L	Male	1	JS_210618-Male1	770711.44
sp|P53470|ACT1_SCHMA	KDLYSNTVLSGGSTMYPGIADR	3	NA	NA	L	Male	1	JS_210618-Male1	NA
sp|P53470|ACT1_SCHMA	DLYSNTVLSGGSTMYPGIADR	2	NA	NA	L	Male	1	JS_210618-Male1	1764666.8
sp|P53470|ACT1_SCHMA	DLYSNTVLSGGSTMYPGIADR	3	NA	NA	L	Male	1	JS_210618-Male1	3633225.8
sp|P53470|ACT1_SCHMA	DLYSNTVLSGGSTM[15.9949]YPGIADR	3	NA	NA	L	Male	1	JS_210618-Male1	55141996
sp|P53470|ACT1_SCHMA	DLTDYMMK	2	NA	NA	L	Male	1	JS_210618-Male1	1092705.6
sp|P53470|ACT1_SCHMA	DLTDYMM[15.9949]K	2	NA	NA	L	Male	1	JS_210618-Male1	NA
sp|P53470|ACT1_SCHMA	LC[57.0215]YVALDFEQEMGTAASSSALEK	2	NA	NA	L	Male	1	JS_210618-Male1	1259942.1
sp|P53470|ACT1_SCHMA	LC[57.0215]YVALDFEQEMGTAASSSALEK	3	NA	NA	L	Male	1	JS_210618-Male1	1869609.2
sp|P53470|ACT1_SCHMA	LC[57.0215]YVALDFEQEMGTAASSSALEK	4	NA	NA	L	Male	1	JS_210618-Male1	66237.53
sp|P53470|ACT1_SCHMA	C[57.0215]PEALFQPSFLGMEASGIHETTYNSIMK	3	NA	NA	L	Male	1	JS_210618-Male1	4362516.5
sp|P53470|ACT1_SCHMA	C[57.0215]PEALFQPSFLGMEASGIHETTYNSIMK	4	NA	NA	L	Male	1	JS_210618-Male1	1453806.4
sp|P53470|ACT1_SCHMA	EISALAPSTMK	2	NA	NA	L	Male	1	JS_210618-Male1	5953909.5
sp|P53470|ACT1_SCHMA	EISALAPSTM[15.9949]K	2	NA	NA	L	Male	1	JS_210618-Male1	NA
sp|P53470|ACT1_SCHMA	C[57.0215]PEALFQPSFLGM[15.9949]EASGIHETTYNSIMK	3	NA	NA	L	Male	1	JS_210618-Male1	NA
sp|P53470|ACT1_SCHMA	n[42.0106]AEEDVAALVIDNGSGMC[57.0215]K	2	NA	NA	L	Male	1	JS_210618-Male1	NA
sp|P53470|ACT1_SCHMA	n[42.0106]AEEDVAALVIDNGSGMC[57.0215]K	3	NA	NA	L	Male	1	JS_210618-Male1	338187.44
sp|P53471|ACT2_SCHMA	SYELPDGQVITIGNER	2	NA	NA	L	Male	1	JS_210618-Male1	848570320000000
sp|P53471|ACT2_SCHMA	SYELPDGQVITIGNER	3	NA	NA	L	Male	1	JS_210618-Male1	350640360000000
sp|P53471|ACT2_SCHMA	C[57.0215]DVDIRKDLYANTVLSGGTTMFPGIADR	3	NA	NA	L	Male	1	JS_210618-Male1	267450.6
sp|P53471|ACT2_SCHMA	DLTDYLMK	2	NA	NA	L	Male	1	JS_210618-Male1	134887670000000
sp|P53471|ACT2_SCHMA	C[57.0215]DVDIRKDLYANTVLSGGTTMFPGIADR	4	NA	NA	L	Male	1	JS_210618-Male1	NA
sp|P53471|ACT2_SCHMA	DLTDYLM[15.9949]K	2	NA	NA	L	Male	1	JS_210618-Male1	NA
sp|P53471|ACT2_SCHMA	VAPEEHPVLLTEAPLNPK	3	NA	NA	L	Male	1	JS_210618-Male1	1.80224e+16
sp|P53471|ACT2_SCHMA	VAPEEHPVLLTEAPLNPK	4	NA	NA	L	Male	1	JS_210618-Male1	148530780000000
sp|P53471|ACT2_SCHMA	C[57.0215]PEALFQPSFLGMESAGVHETTFNSIMK	3	NA	NA	L	Male	1	JS_210618-Male1	369885680000000
sp|P53471|ACT2_SCHMA	C[57.0215]PEALFQPSFLGMESAGVHETTFNSIMK	4	NA	NA	L	Male	1	JS_210618-Male1	138812390000000
sp|P53471|ACT2_SCHMA	C[57.0215]PEALFQPSFLGMESAGVHETTFNSIM[15.9949]K	3	NA	NA	L	Male	1	JS_210618-Male1	2019853.2
sp|P53471|ACT2_SCHMA	C[57.0215]PEALFQPSFLGMESAGVHETTFNSIM[15.9949]K	4	NA	NA	L	Male	1	JS_210618-Male1	714669.94
sp|P53471|ACT2_SCHMA	C[57.0215]PEALFQPSFLGM[15.9949]ESAGVHETTFNSIMK	3	NA	NA	L	Male	1	JS_210618-Male1	2019853.2
sp|P53471|ACT2_SCHMA	C[57.0215]PEALFQPSFLGM[15.9949]ESAGVHETTFNSIMK	4	NA	NA	L	Male	1	JS_210618-Male1	738023.3
sp|P53471|ACT2_SCHMA	TTGIVLDSGDGVTHTVPIYEGYALPHAILR	3	NA	NA	L	Male	1	JS_210618-Male1	15638360000000
sp|P53471|ACT2_SCHMA	TTGIVLDSGDGVTHTVPIYEGYALPHAILR	4	NA	NA	L	Male	1	JS_210618-Male1	313573960000000
sp|P53471|ACT2_SCHMA	DLYANTVLSGGTTMFPGIADR	2	NA	NA	L	Male	1	JS_210618-Male1	13910240000000
sp|P53471|ACT2_SCHMA	EITALAPSTMK	2	NA	NA	L	Male	1	JS_210618-Male1	531415040000000
sp|P53471|ACT2_SCHMA	DLYANTVLSGGTTMFPGIADR	3	NA	NA	L	Male	1	JS_210618-Male1	2316790000000
sp|P53471|ACT2_SCHMA	EITALAPSTMK	3	NA	NA	L	Male	1	JS_210618-Male1	1836747.9
sp|P53471|ACT2_SCHMA	DLYANTVLSGGTTMFPGIADR	4	NA	NA	L	Male	1	JS_210618-Male1	398371.3
sp|P53471|ACT2_SCHMA	EITALAPSTM[15.9949]K	2	NA	NA	L	Male	1	JS_210618-Male1	1532745.0
sp|P53471|ACT2_SCHMA	MQKEITALAPSTMK	2	NA	NA	L	Male	1	JS_210618-Male1	312277.97
sp|P53471|ACT2_SCHMA	DLYANTVLSGGTTM[15.9949]FPGIADR	2	NA	NA	L	Male	1	JS_210618-Male1	NA
sp|P53471|ACT2_SCHMA	MQKEITALAPSTMK	3	NA	NA	L	Male	1	JS_210618-Male1	NA
sp|P53471|ACT2_SCHMA	DLYANTVLSGGTTM[15.9949]FPGIADR	3	NA	NA	L	Male	1	JS_210618-Male1	1230928.0
sp|P53471|ACT2_SCHMA	LC[57.0215]YVALDFEQEMATAASSSSLEK	2	NA	NA	L	Male	1	JS_210618-Male1	18503550000000
sp|P53471|ACT2_SCHMA	n[42.0106]ADEEVQALVVDNGSGMC[57.0215]K	2	NA	NA	L	Male	1	JS_210618-Male1	260895140000000
sp|P53471|ACT2_SCHMA	LC[57.0215]YVALDFEQEMATAASSSSLEK	3	NA	NA	L	Male	1	JS_210618-Male1	2167645.8
sp|P53471|ACT2_SCHMA	FRC[57.0215]PEALFQPSFLGMESAGVHETTFNSIMK	3	NA	NA	L	Male	1	JS_210618-Male1	NA
sp|P53471|ACT2_SCHMA	n[42.0106]ADEEVQALVVDNGSGMC[57.0215]K	3	NA	NA	L	Male	1	JS_210618-Male1	148981370000000
sp|P53471|ACT2_SCHMA	LC[57.0215]YVALDFEQEMATAASSSSLEK	4	NA	NA	L	Male	1	JS_210618-Male1	4903002.5
sp|P53471|ACT2_SCHMA	FRC[57.0215]PEALFQPSFLGMESAGVHETTFNSIMK	4	NA	NA	L	Male	1	JS_210618-Male1	812388.75
sp|P53471|ACT2_SCHMA	n[42.0106]ADEEVQALVVDNGSGM[15.9949]C[57.0215]K	2	NA	NA	L	Male	1	JS_210618-Male1	1024293.44
sp|P53471|ACT2_SCHMA	n[42.0106]ADEEVQALVVDNGSGM[15.9949]C[57.0215]K	3	NA	NA	L	Male	1	JS_210618-Male1	299729.22
sp|P53471|ACT2_SCHMA	QEYDESGPGIVHR	2	NA	NA	L	Male	1	JS_210618-Male1	263843660000000
sp|P53471|ACT2_SCHMA	QEYDESGPGIVHR	3	NA	NA	L	Male	1	JS_210618-Male1	3970550000000
sp|P53471|ACT2_SCHMA	LC[57.0215]YVALDFEQEM[15.9949]ATAASSSSLEK	3	NA	NA	L	Male	1	JS_210618-Male1	486659.12
sp|P53471|ACT2_SCHMA	GYSFTTTAER	2	NA	NA	L	Male	1	JS_210618-Male1	571479040000000
sp|P53471|ACT2_SCHMA	GYSFTTTAER	3	NA	NA	L	Male	1	JS_210618-Male1	788403.5
sp|P53471|ACT2_SCHMA	HQGVMVGMGQK	2	NA	NA	L	Male	1	JS_210618-Male1	382763440000000
sp|P53471|ACT2_SCHMA	KDLYANTVLSGGTTMFPGIADR	2	NA	NA	L	Male	1	JS_210618-Male1	2689178.2
sp|P53471|ACT2_SCHMA	HQGVMVGMGQK	3	NA	NA	L	Male	1	JS_210618-Male1	173125020000000
sp|P53471|ACT2_SCHMA	KDLYANTVLSGGTTMFPGIADR	3	NA	NA	L	Male	1	JS_210618-Male1	127746250000000
sp|P53471|ACT2_SCHMA	IWHHTFYNELR	2	NA	NA	L	Male	1	JS_210618-Male1	385131320000000
sp|P53471|ACT2_SCHMA	KDLYANTVLSGGTTMFPGIADR	4	NA	NA	L	Male	1	JS_210618-Male1	560249.5
sp|P53471|ACT2_SCHMA	HQGVMVGMGQKDSYVGDEAQSK	3	NA	NA	L	Male	1	JS_210618-Male1	NA
sp|P53471|ACT2_SCHMA	KDLYANTVLSGGTTM[15.9949]FPGIADR	3	NA	NA	L	Male	1	JS_210618-Male1	NA
sp|P53471|ACT2_SCHMA	IWHHTFYNELR	3	NA	NA	L	Male	1	JS_210618-Male1	63474360000000
sp|P53471|ACT2_SCHMA	HQGVMVGMGQKDSYVGDEAQSKR	3	NA	NA	L	Male	1	JS_210618-Male1	NA
sp|P53471|ACT2_SCHMA	IWHHTFYNELR	4	NA	NA	L	Male	1	JS_210618-Male1	19698190000000
sp|P53471|ACT2_SCHMA	HQGVMVGM[15.9949]GQK	2	NA	NA	L	Male	1	JS_210618-Male1	1464772.5
sp|P53471|ACT2_SCHMA	HQGVMVGM[15.9949]GQK	3	NA	NA	L	Male	1	JS_210618-Male1	NA
sp|P53471|ACT2_SCHMA	HQGVM[15.9949]VGMGQK	2	NA	NA	L	Male	1	JS_210618-Male1	1542578.5
sp|P53471|ACT2_SCHMA	HQGVM[15.9949]VGMGQK	3	NA	NA	L	Male	1	JS_210618-Male1	700744.5
sp|P53471|ACT2_SCHMA	HQGVM[15.9949]VGM[15.9949]GQK	2	NA	NA	L	Male	1	JS_210618-Male1	523656.6
sp|P53471|ACT2_SCHMA	EKLC[57.0215]YVALDFEQEMATAASSSSLEK	3	NA	NA	L	Male	1	JS_210618-Male1	516862.3
sp|P53471|ACT2_SCHMA	EKLC[57.0215]YVALDFEQEMATAASSSSLEK	4	NA	NA	L	Male	1	JS_210618-Male1	NA
sp|P53471|ACT2_SCHMA	DIKEKLC[57.0215]YVALDFEQEMATAASSSSLEK	4	NA	NA	L	Male	1	JS_210618-Male1	NA
sp|P53471|ACT2_SCHMA	AVFPSIVGR	2	NA	NA	L	Male	1	JS_210618-Male1	1.12522e+16
sp|P53471|ACT2_SCHMA	AVFPSIVGRPR	2	NA	NA	L	Male	1	JS_210618-Male1	7404096.5
sp|P53471|ACT2_SCHMA	RGILTLK	2	NA	NA	L	Male	1	JS_210618-Male1	4776880.0
sp|P53471|ACT2_SCHMA	AVFPSIVGRPR	3	NA	NA	L	Male	1	JS_210618-Male1	133641020000000
sp|P53471|ACT2_SCHMA	IVAPPER	2	NA	NA	L	Male	1	JS_210618-Male1	774801280000000
sp|P53471|ACT2_SCHMA	AGFAGDDAPR	2	NA	NA	L	Male	1	JS_210618-Male1	622199480000000
sp|P53471|ACT2_SCHMA	IVAPPERK	2	NA	NA	L	Male	1	JS_210618-Male1	282152.4
sp|P53471|ACT2_SCHMA	AGFAGDDAPRAVFPSIVGRPR	4	NA	NA	L	Male	1	JS_210618-Male1	NA
sp|P53471|ACT2_SCHMA	YPIEHGIVTNWDDMEK	2	NA	NA	L	Male	1	JS_210618-Male1	2069285.1
sp|P53471|ACT2_SCHMA	YPIEHGIVTNWDDMEK	3	NA	NA	L	Male	1	JS_210618-Male1	3997892.8
sp|P53471|ACT2_SCHMA	LDLAGRDLTDYLMK	2	NA	NA	L	Male	1	JS_210618-Male1	592312.44
sp|P53471|ACT2_SCHMA	LDLAGRDLTDYLMK	3	NA	NA	L	Male	1	JS_210618-Male1	1567373.1
sp|P53471|ACT2_SCHMA	DSYVGDEAQSK	2	NA	NA	L	Male	1	JS_210618-Male1	9428398.0
sp|P53471|ACT2_SCHMA	DSYVGDEAQSK	3	NA	NA	L	Male	1	JS_210618-Male1	NA
sp|P53471|ACT2_SCHMA	DSYVGDEAQSKR	2	NA	NA	L	Male	1	JS_210618-Male1	289908.3
sp|P53471|ACT2_SCHMA	DSYVGDEAQSKR	3	NA	NA	L	Male	1	JS_210618-Male1	NA
sp|P62979|RS27A_HUMAN	ESTLHLVLR	3	NA	NA	L	Male	1	JS_210618-Male1	NA
sp|P62979|RS27A_HUMAN	TITLEVEPSDTIENVK	2	NA	NA	L	Male	1	JS_210618-Male1	1329890.8
sp|P62979|RS27A_HUMAN	TLSDYNIQK	2	NA	NA	L	Male	1	JS_210618-Male1	1973084.8
sp|P62979|RS27A_HUMAN	EGIPPDQQR	2	NA	NA	L	Male	1	JS_210618-Male1	NA
sp|P62979|RS27A_HUMAN	ESTLHLVLR	2	NA	NA	L	Male	1	JS_210618-Male1	461640.88
sp|P68871|HBB_HUMAN	LHVDPENFR	2	NA	NA	L	Male	1	JS_210618-Male1	NA
sp|Q00277|GPX1_SCHMA	YGVQFDMFSK	2	NA	NA	L	Male	1	JS_210618-Male1	84440.91
sp|Q00277|GPX1_SCHMA	ILAFPC[57.0215]NQFGGQEPWAEAEIKK	3	NA	NA	L	Male	1	JS_210618-Male1	NA
sp|Q01137|SODC_SCHMA	AVC[57.0215]VMTGTAGVK	2	NA	NA	L	Male	1	JS_210618-Male1	7638864.0
sp|Q01137|SODC_SCHMA	LISLNGSHSIIGR	2	NA	NA	L	Male	1	JS_210618-Male1	NA
sp|Q01137|SODC_SCHMA	LISLNGSHSIIGR	3	NA	NA	L	Male	1	JS_210618-Male1	2651244.2
sp|Q01137|SODC_SCHMA	HGFHVHEFGDTTNGC[57.0215]TSAGAHFNPTK	3	NA	NA	L	Male	1	JS_210618-Male1	NA
sp|Q01137|SODC_SCHMA	HVGDLGNVVAGADGNAVYNATDK	2	NA	NA	L	Male	1	JS_210618-Male1	3660968.0
sp|Q01137|SODC_SCHMA	HGFHVHEFGDTTNGC[57.0215]TSAGAHFNPTK	4	NA	NA	L	Male	1	JS_210618-Male1	1287916.9
sp|Q01137|SODC_SCHMA	HVGDLGNVVAGADGNAVYNATDK	3	NA	NA	L	Male	1	JS_210618-Male1	8370606.0
sp|Q01137|SODC_SCHMA	HVGDLGNVVAGADGNAVYNATDK	4	NA	NA	L	Male	1	JS_210618-Male1	NA
sp|Q01137|SODC_SCHMA	HVGDLGNVVAGADGNAVYNATDKLISLNGSHSIIGR	4	NA	NA	L	Male	1	JS_210618-Male1	NA
sp|Q01137|SODC_SCHMA	TMVIHENEDDLGR	2	NA	NA	L	Male	1	JS_210618-Male1	7246189.5
sp|Q01137|SODC_SCHMA	TMVIHENEDDLGR	3	NA	NA	L	Male	1	JS_210618-Male1	104524480000000
sp|Q01137|SODC_SCHMA	FTQETDNGPVHVHAEFSGLK	3	NA	NA	L	Male	1	JS_210618-Male1	3724741.0
sp|Q01137|SODC_SCHMA	FTQETDNGPVHVHAEFSGLK	4	NA	NA	L	Male	1	JS_210618-Male1	3414574.0
sp|Q01137|SODC_SCHMA	GGHELSK	2	NA	NA	L	Male	1	JS_210618-Male1	1593177.9
sp|Q01137|SODC_SCHMA	LAC[57.0215]GVIGLAAE	2	NA	NA	L	Male	1	JS_210618-Male1	4068962.0
sp|Q01137|SODC_SCHMA	QEHGAPEDSIR	2	NA	NA	L	Male	1	JS_210618-Male1	2982552.5
sp|Q01137|SODC_SCHMA	QEHGAPEDSIR	3	NA	NA	L	Male	1	JS_210618-Male1	2566803.2
sp|Q01137|SODC_SCHMA	TM[15.9949]VIHENEDDLGR	2	NA	NA	L	Male	1	JS_210618-Male1	NA
sp|Q26537|14332_SCHMA	YLAEVATGDER	2	NA	NA	L	Male	1	JS_210618-Male1	NA
sp|Q26540|14331_SCHMA	YTEASGNLGNEER	2	NA	NA	L	Male	1	JS_210618-Male1	120408360000000
sp|Q26540|14331_SCHMA	ELNTIC[57.0215]NQVLALLEDYLLPNASPDDSK	3	NA	NA	L	Male	1	JS_210618-Male1	1233977.8
sp|Q26540|14331_SCHMA	n[42.0106]TTSWVLQSK	2	NA	NA	L	Male	1	JS_210618-Male1	125856790000000
sp|Q26540|14331_SCHMA	DLSNTDLVHIAK	2	NA	NA	L	Male	1	JS_210618-Male1	6178338.0
sp|Q26540|14331_SCHMA	n[42.0106]TTSWVLQSKDLSNTDLVHIAK	3	NA	NA	L	Male	1	JS_210618-Male1	NA
sp|Q26540|14331_SCHMA	DLSNTDLVHIAK	3	NA	NA	L	Male	1	JS_210618-Male1	8103602.0
sp|Q26540|14331_SCHMA	DNLTLWASDQTAEGDVENDS	2	NA	NA	L	Male	1	JS_210618-Male1	NA
sp|Q26540|14331_SCHMA	DNLTLWASDQTAEGDVENDS	3	NA	NA	L	Male	1	JS_210618-Male1	NA
sp|Q26540|14331_SCHMA	RYTEASGNLGNEER	3	NA	NA	L	Male	1	JS_210618-Male1	NA
sp|Q26540|14331_SCHMA	LPTTHPIR	2	NA	NA	L	Male	1	JS_210618-Male1	3962518.2
sp|Q26540|14331_SCHMA	YLAEVATDDAR	2	NA	NA	L	Male	1	JS_210618-Male1	230413180000000
sp|Q26540|14331_SCHMA	YLAEVATDDAR	3	NA	NA	L	Male	1	JS_210618-Male1	778533.6
sp|Q26540|14331_SCHMA	YDDMAAAMK	2	NA	NA	L	Male	1	JS_210618-Male1	134425610000000
sp|Q26540|14331_SCHMA	YLAEVATDDARTEVVQK	3	NA	NA	L	Male	1	JS_210618-Male1	430509.8
sp|Q26540|14331_SCHMA	YDDMAAAM[15.9949]K	2	NA	NA	L	Male	1	JS_210618-Male1	NA
sp|Q26540|14331_SCHMA	YDDM[15.9949]AAAMK	2	NA	NA	L	Male	1	JS_210618-Male1	NA
sp|Q26540|14331_SCHMA	SAFDSAIAELDQLQDDSYK	2	NA	NA	L	Male	1	JS_210618-Male1	103136360000000
sp|Q26540|14331_SCHMA	MQGDYYR	2	NA	NA	L	Male	1	JS_210618-Male1	4065591.8
sp|Q26540|14331_SCHMA	SAFDSAIAELDQLQDDSYK	3	NA	NA	L	Male	1	JS_210618-Male1	118192510000000
sp|Q26540|14331_SCHMA	SAFDSAIAELDQLQDDSYKDSTLIMQLLR	3	NA	NA	L	Male	1	JS_210618-Male1	4564451.5
sp|Q26540|14331_SCHMA	SAFDSAIAELDQLQDDSYKDSTLIMQLLR	4	NA	NA	L	Male	1	JS_210618-Male1	NA
sp|Q26540|14331_SCHMA	ATTAAENLPTTHPIR	2	NA	NA	L	Male	1	JS_210618-Male1	118804320000000
sp|Q26540|14331_SCHMA	ATTAAENLPTTHPIR	3	NA	NA	L	Male	1	JS_210618-Male1	210193340000000
sp|Q26540|14331_SCHMA	ATTAAENLPTTHPIR	4	NA	NA	L	Male	1	JS_210618-Male1	NA
sp|Q26540|14331_SCHMA	VIHGSEMK	2	NA	NA	L	Male	1	JS_210618-Male1	5800309.0
sp|Q26540|14331_SCHMA	LAEQAER	2	NA	NA	L	Male	1	JS_210618-Male1	100254670000000
sp|Q26540|14331_SCHMA	VIHGSEM[15.9949]K	2	NA	NA	L	Male	1	JS_210618-Male1	NA
sp|Q26540|14331_SCHMA	LAEQAERYDDMAAAMK	3	NA	NA	L	Male	1	JS_210618-Male1	NA
sp|Q26540|14331_SCHMA	LAEQAERYDDMAAAMKR	3	NA	NA	L	Male	1	JS_210618-Male1	NA
sp|Q26540|14331_SCHMA	SLDAYTK	2	NA	NA	L	Male	1	JS_210618-Male1	8073319.5
sp|Q26540|14331_SCHMA	QIAEEYR	2	NA	NA	L	Male	1	JS_210618-Male1	5125220.0
sp|Q26565|PPIA_SCHMA	IIPGFMC[57.0215]QGGDFTNGDGTGGK	2	NA	NA	L	Male	1	JS_210618-Male1	1579860.0
sp|Q26565|PPIA_SCHMA	IIPGFMC[57.0215]QGGDFTNGDGTGGK	3	NA	NA	L	Male	1	JS_210618-Male1	2955957.2
sp|Q26565|PPIA_SCHMA	HEAFSLSMANAGPNTNGSQFFITTVPC[57.0215]SWLDGK	3	NA	NA	L	Male	1	JS_210618-Male1	496374.34
sp|Q26565|PPIA_SCHMA	HEAFSLSMANAGPNTNGSQFFITTVPC[57.0215]SWLDGK	4	NA	NA	L	Male	1	JS_210618-Male1	330665.62
sp|Q26565|PPIA_SCHMA	KMESLGSTSGK	2	NA	NA	L	Male	1	JS_210618-Male1	NA
sp|Q26565|PPIA_SCHMA	IIFELFNDVPDTTR	2	NA	NA	L	Male	1	JS_210618-Male1	9192790.0
sp|Q26565|PPIA_SCHMA	IIFELFNDVPDTTR	3	NA	NA	L	Male	1	JS_210618-Male1	3480657.8
sp|Q26565|PPIA_SCHMA	MESLGSTSGK	2	NA	NA	L	Male	1	JS_210618-Male1	857641.06
sp|Q26565|PPIA_SCHMA	KMESLGSTSGKPSK	2	NA	NA	L	Male	1	JS_210618-Male1	793241.75
sp|Q26565|PPIA_SCHMA	MESLGSTSGKPSK	2	NA	NA	L	Male	1	JS_210618-Male1	1040679.44
sp|Q26565|PPIA_SCHMA	KMESLGSTSGKPSK	4	NA	NA	L	Male	1	JS_210618-Male1	NA
sp|Q26565|PPIA_SCHMA	FKDENFNHK	3	NA	NA	L	Male	1	JS_210618-Male1	1290099.8
sp|Q26565|PPIA_SCHMA	MESLGSTSGKPSK	3	NA	NA	L	Male	1	JS_210618-Male1	NA
sp|Q26565|PPIA_SCHMA	MESLGSTSGKPSKK	2	NA	NA	L	Male	1	JS_210618-Male1	NA
sp|Q26565|PPIA_SCHMA	IIIEDC[57.0215]GEC[57.0215]	2	NA	NA	L	Male	1	JS_210618-Male1	3724779.2
sp|Q26565|PPIA_SCHMA	KIIIEDC[57.0215]GEC[57.0215]	2	NA	NA	L	Male	1	JS_210618-Male1	NA
sp|Q26565|PPIA_SCHMA	VVSGIDVVK	2	NA	NA	L	Male	1	JS_210618-Male1	101907430000000
sp|Q26609|HXK_SCHMA	VVEILKPFDLSVVDYEEIC[57.0215]DR	4	NA	NA	L	Male	1	JS_210618-Male1	NA
sp|Q26609|HXK_SCHMA	EPEVVINTEWGAFGEK	2	NA	NA	L	Male	1	JS_210618-Male1	819529.4
sp|Q26609|HXK_SCHMA	MSGSGTELFK	2	NA	NA	L	Male	1	JS_210618-Male1	1665414.4
sp|Q26609|HXK_SCHMA	GAAAIAASC[57.0215]TR	2	NA	NA	L	Male	1	JS_210618-Male1	1862244.9
sp|Q26609|HXK_SCHMA	GLTHATLVR	2	NA	NA	L	Male	1	JS_210618-Male1	1697195.4
sp|Q26609|HXK_SCHMA	VELMDGVK	2	NA	NA	L	Male	1	JS_210618-Male1	NA
sp|Q26609|HXK_SCHMA	VELMDGVKEPEVVINTEWGAFGEK	3	NA	NA	L	Male	1	JS_210618-Male1	207112.47
sp|Q26609|HXK_SCHMA	MVSGMYLGELVR	2	NA	NA	L	Male	1	JS_210618-Male1	1958095.2
sp|Q26609|HXK_SCHMA	FDLGFTFSFPC[57.0215]VQK	2	NA	NA	L	Male	1	JS_210618-Male1	1330863.9
sp|Q26609|HXK_SCHMA	MVSGMYLGELVR	3	NA	NA	L	Male	1	JS_210618-Male1	NA
sp|Q26609|HXK_SCHMA	YLTDVERDPAHLLYNTHYMLTDDLHVPVVEPIDNR	4	NA	NA	L	Male	1	JS_210618-Male1	NA
sp|Q26609|HXK_SCHMA	YAC[57.0215]EMVVK	2	NA	NA	L	Male	1	JS_210618-Male1	1021579.9
sp|Q26609|HXK_SCHMA	VLSVTLEGK	2	NA	NA	L	Male	1	JS_210618-Male1	861243.56
sp|Q26609|HXK_SCHMA	SMDIDSLHPGK	2	NA	NA	L	Male	1	JS_210618-Male1	NA
sp|Q26609|HXK_SCHMA	MTDMVDK	2	NA	NA	L	Male	1	JS_210618-Male1	787746.8
sp|Q26609|HXK_SCHMA	VFSDQQLFEK	2	NA	NA	L	Male	1	JS_210618-Male1	3141158.5
sp|Q26609|HXK_SCHMA	SMDIDSLHPGK	3	NA	NA	L	Male	1	JS_210618-Male1	NA
sp|Q26609|HXK_SCHMA	YIAETLADFLENNGMK	2	NA	NA	L	Male	1	JS_210618-Male1	1384136.5
sp|Q26609|HXK_SCHMA	YIAETLADFLENNGMK	3	NA	NA	L	Male	1	JS_210618-Male1	1331137.9
sp|Q26609|HXK_SCHMA	HIIVYLVEQK	2	NA	NA	L	Male	1	JS_210618-Male1	750627.8
sp|Q26609|HXK_SCHMA	GELDC[57.0215]WR	2	NA	NA	L	Male	1	JS_210618-Male1	NA
sp|Q26609|HXK_SCHMA	HIIVYLVEQK	3	NA	NA	L	Male	1	JS_210618-Male1	NA
sp|Q26609|HXK_SCHMA	AAYLAGAGIAC[57.0215]ILR	2	NA	NA	L	Male	1	JS_210618-Male1	NA
sp|Q26609|HXK_SCHMA	AAYLAGAGIAC[57.0215]ILR	3	NA	NA	L	Male	1	JS_210618-Male1	214915.97
sp|Q26609|HXK_SCHMA	SEVTVGVDGSLYK	2	NA	NA	L	Male	1	JS_210618-Male1	1304693.9
sp|Q26609|HXK_SCHMA	DPAHLLYNTHYMLTDDLHVPVVEPIDNR	4	NA	NA	L	Male	1	JS_210618-Male1	1558163.8
sp|Q26609|HXK_SCHMA	TPNGTETGNFLALDLGGTNYR	2	NA	NA	L	Male	1	JS_210618-Male1	396966.44
sp|Q26609|HXK_SCHMA	KFDLGFTFSFPC[57.0215]VQK	3	NA	NA	L	Male	1	JS_210618-Male1	NA
sp|Q26609|HXK_SCHMA	MFPSYVTK	2	NA	NA	L	Male	1	JS_210618-Male1	2986591.8
sp|Q26609|HXK_SCHMA	GFSADGVEGHNVAELLQTELDK	2	NA	NA	L	Male	1	JS_210618-Male1	NA
sp|Q26609|HXK_SCHMA	GFSADGVEGHNVAELLQTELDK	3	NA	NA	L	Male	1	JS_210618-Male1	1672591.2
sp|Q26609|HXK_SCHMA	GFSADGVEGHNVAELLQTELDKR	3	NA	NA	L	Male	1	JS_210618-Male1	NA
sp|Q26609|HXK_SCHMA	GFSADGVEGHNVAELLQTELDKR	4	NA	NA	L	Male	1	JS_210618-Male1	1504982.1
sp|Q26609|HXK_SCHMA	TYC[57.0215]IPAEK	2	NA	NA	L	Male	1	JS_210618-Male1	NA
sp|Q26609|HXK_SCHMA	VVEILKPFDLSVVDYEEIC[57.0215]DR	3	NA	NA	L	Male	1	JS_210618-Male1	2757430.2
sp|Q27877|ENO_SCHMA	FPIVSIEDPFDQDDWETWPK	2	NA	NA	L	Male	1	JS_210618-Male1	NA
sp|Q27877|ENO_SCHMA	FPIVSIEDPFDQDDWETWPK	3	NA	NA	L	Male	1	JS_210618-Male1	263547060000000
sp|Q27877|ENO_SCHMA	FPIVSIEDPFDQDDWETWPK	4	NA	NA	L	Male	1	JS_210618-Male1	793259.8
sp|Q27877|ENO_SCHMA	LAGHEDVIMPVPAFNVINGGSHAGNK	4	NA	NA	L	Male	1	JS_210618-Male1	273115620000000
sp|Q27877|ENO_SCHMA	LAGHEDVIM[15.9949]PVPAFNVINGGSHAGNK	3	NA	NA	L	Male	1	JS_210618-Male1	164078.66
sp|Q27877|ENO_SCHMA	IAGYTGK	2	NA	NA	L	Male	1	JS_210618-Male1	356032.84
sp|Q27877|ENO_SCHMA	IAGYTGKVEIGMDC[57.0215]AASEFHK	4	NA	NA	L	Male	1	JS_210618-Male1	202739.3
sp|Q27877|ENO_SCHMA	LGANAILGVSLAVC[57.0215]K	2	NA	NA	L	Male	1	JS_210618-Male1	2604431.5
sp|Q27877|ENO_SCHMA	LGANAILGVSLAVC[57.0215]K	3	NA	NA	L	Male	1	JS_210618-Male1	185286.1
sp|Q27877|ENO_SCHMA	NPHSAESTWLSPDAMANMYK	2	NA	NA	L	Male	1	JS_210618-Male1	4225022.0
sp|Q27877|ENO_SCHMA	NPHSAESTWLSPDAMANMYK	3	NA	NA	L	Male	1	JS_210618-Male1	128773930000000
sp|Q27877|ENO_SCHMA	NPHSAESTWLSPDAMANMYK	4	NA	NA	L	Male	1	JS_210618-Male1	313357.1
sp|Q27877|ENO_SCHMA	NPHSAESTWLSPDAMANM[15.9949]YK	3	NA	NA	L	Male	1	JS_210618-Male1	NA
sp|Q27877|ENO_SCHMA	NPHSAESTWLSPDAM[15.9949]ANMYK	3	NA	NA	L	Male	1	JS_210618-Male1	NA
sp|Q27877|ENO_SCHMA	YMIDLDGTENK	2	NA	NA	L	Male	1	JS_210618-Male1	150996510000000
sp|Q27877|ENO_SCHMA	LTSSTNIQIVGDDLTVTNPK	2	NA	NA	L	Male	1	JS_210618-Male1	7438401.5
sp|Q27877|ENO_SCHMA	LTSSTNIQIVGDDLTVTNPK	3	NA	NA	L	Male	1	JS_210618-Male1	6485181.0
sp|Q27877|ENO_SCHMA	YMIDLDGTENKEK	2	NA	NA	L	Male	1	JS_210618-Male1	1693981.2
sp|Q27877|ENO_SCHMA	YMIDLDGTENKEK	3	NA	NA	L	Male	1	JS_210618-Male1	1677243.5
sp|Q27877|ENO_SCHMA	LAMQEFMILPTGASSFTEAMQIGTEVYHNLK	3	NA	NA	L	Male	1	JS_210618-Male1	6414856.0
sp|Q27877|ENO_SCHMA	LAMQEFMILPTGASSFTEAMQIGTEVYHNLK	4	NA	NA	L	Male	1	JS_210618-Male1	6266676.0
sp|Q27877|ENO_SCHMA	LAMQEFMILPTGASSFTEAM[15.9949]QIGTEVYHNLK	4	NA	NA	L	Male	1	JS_210618-Male1	268644.94
sp|Q27877|ENO_SCHMA	KGVLTAVSNVNK	2	NA	NA	L	Male	1	JS_210618-Male1	4462935.5
sp|Q27877|ENO_SCHMA	LAMQEFM[15.9949]ILPTGASSFTEAMQIGTEVYHNLK	4	NA	NA	L	Male	1	JS_210618-Male1	NA
sp|Q27877|ENO_SCHMA	KGVLTAVSNVNK	3	NA	NA	L	Male	1	JS_210618-Male1	1868755.4
sp|Q27877|ENO_SCHMA	IKQAIASK	2	NA	NA	L	Male	1	JS_210618-Male1	108030.65
sp|Q27877|ENO_SCHMA	LAM[15.9949]QEFMILPTGASSFTEAMQIGTEVYHNLK	4	NA	NA	L	Male	1	JS_210618-Male1	NA
sp|Q27877|ENO_SCHMA	SGETEDTFIADLVVGLC[57.0215]TGQIK	3	NA	NA	L	Male	1	JS_210618-Male1	109654510000000
sp|Q27877|ENO_SCHMA	IIAPALINK	2	NA	NA	L	Male	1	JS_210618-Male1	425811640000000
sp|Q27877|ENO_SCHMA	SGETEDTFIADLVVGLC[57.0215]TGQIK	4	NA	NA	L	Male	1	JS_210618-Male1	NA
sp|Q27877|ENO_SCHMA	VEIGMDC[57.0215]AASEFHK	2	NA	NA	L	Male	1	JS_210618-Male1	111884290000000
sp|Q27877|ENO_SCHMA	VEIGMDC[57.0215]AASEFHK	3	NA	NA	L	Male	1	JS_210618-Male1	207553920000000
sp|Q27877|ENO_SCHMA	NIPVTNQAAIDK	2	NA	NA	L	Male	1	JS_210618-Male1	226642240000000
sp|Q27877|ENO_SCHMA	NIPVTNQAAIDK	3	NA	NA	L	Male	1	JS_210618-Male1	NA
sp|Q27877|ENO_SCHMA	REYGLDAC[57.0215]NVGDEGGFAPNIQDNMK	3	NA	NA	L	Male	1	JS_210618-Male1	373108.75
sp|Q27877|ENO_SCHMA	NIPVTNQAAIDKYMIDLDGTENK	3	NA	NA	L	Male	1	JS_210618-Male1	NA
sp|Q27877|ENO_SCHMA	VEIGM[15.9949]DC[57.0215]AASEFHK	3	NA	NA	L	Male	1	JS_210618-Male1	311147.7
sp|Q27877|ENO_SCHMA	GNPTVEVDLK	2	NA	NA	L	Male	1	JS_210618-Male1	8787421.0
sp|Q27877|ENO_SCHMA	NIPVTNQAAIDKYMIDLDGTENKEK	4	NA	NA	L	Male	1	JS_210618-Male1	379646.34
sp|Q27877|ENO_SCHMA	GNPTVEVDLK	3	NA	NA	L	Male	1	JS_210618-Male1	NA
sp|Q27877|ENO_SCHMA	LAQDSGWGVMVSHR	2	NA	NA	L	Male	1	JS_210618-Male1	13198210000000
sp|Q27877|ENO_SCHMA	LAQDSGWGVMVSHR	3	NA	NA	L	Male	1	JS_210618-Male1	222509040000000
sp|Q27877|ENO_SCHMA	AGAAEAGLPLYR	2	NA	NA	L	Male	1	JS_210618-Male1	379530840000000
sp|Q27877|ENO_SCHMA	AGAAEAGLPLYR	3	NA	NA	L	Male	1	JS_210618-Male1	2498890.2
sp|Q27877|ENO_SCHMA	VNQIGSLTESIEAC[57.0215]K	2	NA	NA	L	Male	1	JS_210618-Male1	224022560000000
sp|Q27877|ENO_SCHMA	IEEELGTAAK	2	NA	NA	L	Male	1	JS_210618-Male1	223556520000000
sp|Q27877|ENO_SCHMA	VNQIGSLTESIEAC[57.0215]K	3	NA	NA	L	Male	1	JS_210618-Male1	110328520000000
sp|Q27877|ENO_SCHMA	IEEELGTAAK	3	NA	NA	L	Male	1	JS_210618-Male1	NA
sp|Q27877|ENO_SCHMA	GVLTAVSNVNK	2	NA	NA	L	Male	1	JS_210618-Male1	231032680000000
sp|Q27877|ENO_SCHMA	GVLTAVSNVNK	3	NA	NA	L	Male	1	JS_210618-Male1	1692223.9
sp|Q27877|ENO_SCHMA	GVLTAVSNVNKIIAPALINK	2	NA	NA	L	Male	1	JS_210618-Male1	NA
sp|Q27877|ENO_SCHMA	GVLTAVSNVNKIIAPALINK	3	NA	NA	L	Male	1	JS_210618-Male1	801238.9
sp|Q27877|ENO_SCHMA	n[42.0106]SILTIHAR	2	NA	NA	L	Male	1	JS_210618-Male1	21971050000000
sp|Q27877|ENO_SCHMA	AAVPSGASTGVHEALELR	2	NA	NA	L	Male	1	JS_210618-Male1	289474.47
sp|Q27877|ENO_SCHMA	AAVPSGASTGVHEALELR	3	NA	NA	L	Male	1	JS_210618-Male1	733049280000000
sp|Q27877|ENO_SCHMA	AAVPSGASTGVHEALELR	4	NA	NA	L	Male	1	JS_210618-Male1	1881089.6
sp|Q27877|ENO_SCHMA	EYGLDAC[57.0215]NVGDEGGFAPNIQDNMK	2	NA	NA	L	Male	1	JS_210618-Male1	6364178.0
sp|Q27877|ENO_SCHMA	EYGLDAC[57.0215]NVGDEGGFAPNIQDNMK	3	NA	NA	L	Male	1	JS_210618-Male1	100767580000000
sp|Q27877|ENO_SCHMA	AAVPSGASTGVHEALELRDTNSK	4	NA	NA	L	Male	1	JS_210618-Male1	317211.4
sp|Q27877|ENO_SCHMA	EYGLDAC[57.0215]NVGDEGGFAPNIQDNM[15.9949]K	3	NA	NA	L	Male	1	JS_210618-Male1	NA
sp|Q27877|ENO_SCHMA	GLQLLEEAIK	2	NA	NA	L	Male	1	JS_210618-Male1	240465780000000
sp|Q27877|ENO_SCHMA	AC[57.0215]NC[57.0215]LLLK	2	NA	NA	L	Male	1	JS_210618-Male1	202308420000000
sp|Q27877|ENO_SCHMA	GLQLLEEAIK	3	NA	NA	L	Male	1	JS_210618-Male1	NA
sp|Q27877|ENO_SCHMA	GLQLLEEAIKIAGYTGK	3	NA	NA	L	Male	1	JS_210618-Male1	187737.39
sp|Q94748|DYL2_SCHMA	NADMHEDMQETAVHTAAAALDK	4	NA	NA	L	Male	1	JS_210618-Male1	1327431.4
sp|Q94748|DYL2_SCHMA	NADMHEDMQETAVHTAAAALDKYEIEK	3	NA	NA	L	Male	1	JS_210618-Male1	NA
sp|Q94748|DYL2_SCHMA	NADMHEDMQETAVHTAAAALDKYEIEK	4	NA	NA	L	Male	1	JS_210618-Male1	3748681.0
sp|Q94748|DYL2_SCHMA	KYNPNWHC[57.0215]IVGK	2	NA	NA	L	Male	1	JS_210618-Male1	323528.4
sp|Q94748|DYL2_SCHMA	KYNPNWHC[57.0215]IVGK	3	NA	NA	L	Male	1	JS_210618-Male1	NA
sp|Q94748|DYL2_SCHMA	DVAAYIK	2	NA	NA	L	Male	1	JS_210618-Male1	1391192.2
sp|Q94748|DYL2_SCHMA	HFGSYVTHETQHFIYFYLQER	3	NA	NA	L	Male	1	JS_210618-Male1	1779882.0
sp|Q94748|DYL2_SCHMA	YNPNWHC[57.0215]IVGK	2	NA	NA	L	Male	1	JS_210618-Male1	NA
sp|Q94748|DYL2_SCHMA	HFGSYVTHETQHFIYFYLQER	4	NA	NA	L	Male	1	JS_210618-Male1	3153181.2
sp|Q94748|DYL2_SCHMA	YNPNWHC[57.0215]IVGK	3	NA	NA	L	Male	1	JS_210618-Male1	1589105.5
sp|Q94748|DYL2_SCHMA	NADMHEDMQETAVHTAAAALDK	3	NA	NA	L	Male	1	JS_210618-Male1	1436224.8
sp|Q94758|DYL1_SCHMA	HFGSYVTHETHNFIYFYLDDR	4	NA	NA	L	Male	1	JS_210618-Male1	680987.56
sp|Q94758|DYL1_SCHMA	NADMSEEMQEDAIHIAAGAIDK	3	NA	NA	L	Male	1	JS_210618-Male1	1862651.6
sp|Q94758|DYL1_SCHMA	DIAANIK	2	NA	NA	L	Male	1	JS_210618-Male1	NA
sp|Q94758|DYL1_SCHMA	NADMSEEMQEDAIHIAAGAIDKHDLEK	4	NA	NA	L	Male	1	JS_210618-Male1	1085448.1
sp|Q95WA2|TCTP_SCHMA	VVADFFYEVDSR	2	NA	NA	L	Male	1	JS_210618-Male1	125476.54
sp|Q95WA2|TCTP_SCHMA	LIGANPSGEGGEDENVDDTSKR	3	NA	NA	L	Male	1	JS_210618-Male1	1575594.9
sp|Q95WA2|TCTP_SCHMA	FTTVSSNVDGR	2	NA	NA	L	Male	1	JS_210618-Male1	2058323.6
sp|Q95WA2|TCTP_SCHMA	TDPDKVPLLK	2	NA	NA	L	Male	1	JS_210618-Male1	919271.56
sp|Q95WA2|TCTP_SCHMA	TDPDKVPLLK	3	NA	NA	L	Male	1	JS_210618-Male1	1091556.1
sp|Q95WA2|TCTP_SCHMA	AHLNLYLK	2	NA	NA	L	Male	1	JS_210618-Male1	960650.6
sp|Q95WA2|TCTP_SCHMA	DMITEDEMFTDSHC[57.0215]PR	3	NA	NA	L	Male	1	JS_210618-Male1	NA
sp|Q95WA2|TCTP_SCHMA	VIDLVHANGFISVPFDQK	3	NA	NA	L	Male	1	JS_210618-Male1	970729.9
sp|Q95WA2|TCTP_SCHMA	MITEDEMFTDSHC[57.0215]PR	2	NA	NA	L	Male	1	JS_210618-Male1	NA
sp|Q95WA2|TCTP_SCHMA	MITEDEMFTDSHC[57.0215]PR	3	NA	NA	L	Male	1	JS_210618-Male1	1156426.9
sp|Q9NSB2|KRT84_HUMAN	DVDAAFM[15.9949]NK	2	NA	NA	L	Male	1	JS_210618-Male1	NA
sp|Q9NSB2|KRT84_HUMAN	FLEQQNK	2	NA	NA	L	Male	1	JS_210618-Male1	794649.5
tr|A0A146MFR6|A0A146MFR6_SCHMA	IIQQQWTR	2	NA	NA	L	Male	1	JS_210618-Male1	NA
tr|A0A146MGD6|A0A146MGD6_SCHMA	ISSIPSLIEFNTMK	2	NA	NA	L	Male	1	JS_210618-Male1	433366.12
tr|A0A146MGD6|A0A146MGD6_SCHMA	KVEVGDR	2	NA	NA	L	Male	1	JS_210618-Male1	NA
tr|A0A3Q0KB93|A0A3Q0KB93_SCHMA	TSSVSEPHQK	2	NA	NA	L	Male	1	JS_210618-Male1	NA
tr|A0A3Q0KB93|A0A3Q0KB93_SCHMA	ENVLGQDHPDVAK	2	NA	NA	L	Male	1	JS_210618-Male1	NA
tr|A0A3Q0KB93|A0A3Q0KB93_SCHMA	IVQLEEEVK	2	NA	NA	L	Male	1	JS_210618-Male1	NA
tr|A0A3Q0KB95|A0A3Q0KB95_SCHMA	FTIDSQDAPPAPLSVTIEGPAEAK	2	NA	NA	L	Male	1	JS_210618-Male1	NA
tr|A0A3Q0KB95|A0A3Q0KB95_SCHMA	WGDQHVPGSPFTVDVI	2	NA	NA	L	Male	1	JS_210618-Male1	6166727.5
tr|A0A3Q0KB95|A0A3Q0KB95_SCHMA	FTIDTFSAGR	2	NA	NA	L	Male	1	JS_210618-Male1	3747509.5
tr|A0A3Q0KB95|A0A3Q0KB95_SCHMA	WGDQHVPGSPFTVDVI	3	NA	NA	L	Male	1	JS_210618-Male1	796144.94
tr|A0A3Q0KB95|A0A3Q0KB95_SCHMA	DLTANVTSPSGVSQR	2	NA	NA	L	Male	1	JS_210618-Male1	1842673.6
tr|A0A3Q0KB95|A0A3Q0KB95_SCHMA	DLTANVTSPSGVSQR	3	NA	NA	L	Male	1	JS_210618-Male1	471251.9
tr|A0A3Q0KB95|A0A3Q0KB95_SCHMA	LLNITSIQDR	2	NA	NA	L	Male	1	JS_210618-Male1	4711359.0
tr|A0A3Q0KB95|A0A3Q0KB95_SCHMA	FTPHENGAHLVHVLMDERPVPGSPFR	4	NA	NA	L	Male	1	JS_210618-Male1	1291210.6
tr|A0A3Q0KB95|A0A3Q0KB95_SCHMA	DAGAGGLSLSVEGPSK	2	NA	NA	L	Male	1	JS_210618-Male1	571405.0
tr|A0A3Q0KB95|A0A3Q0KB95_SCHMA	SNPGLVR	2	NA	NA	L	Male	1	JS_210618-Male1	1884675.4
tr|A0A3Q0KB95|A0A3Q0KB95_SCHMA	GIQPQGIR	2	NA	NA	L	Male	1	JS_210618-Male1	1144058.5
tr|A0A3Q0KB95|A0A3Q0KB95_SCHMA	VPVKPNIDMSK	2	NA	NA	L	Male	1	JS_210618-Male1	NA
tr|A0A3Q0KB95|A0A3Q0KB95_SCHMA	VPVKPNIDMSK	3	NA	NA	L	Male	1	JS_210618-Male1	3835791.2
tr|A0A3Q0KB95|A0A3Q0KB95_SCHMA	VHATGQGLQNGLTYSLNDFSIYTR	3	NA	NA	L	Male	1	JS_210618-Male1	1298617.1
tr|A0A3Q0KB95|A0A3Q0KB95_SCHMA	VHAYGPGLQPTGVFK	2	NA	NA	L	Male	1	JS_210618-Male1	2097039.2
tr|A0A3Q0KB95|A0A3Q0KB95_SCHMA	VHAYGPGLQPTGVFK	3	NA	NA	L	Male	1	JS_210618-Male1	2527496.2
tr|A0A3Q0KB95|A0A3Q0KB95_SCHMA	TAC[57.0215]LIQNNGDGTYK	2	NA	NA	L	Male	1	JS_210618-Male1	NA
tr|A0A3Q0KB95|A0A3Q0KB95_SCHMA	LLSWLNNK	2	NA	NA	L	Male	1	JS_210618-Male1	2461042.5
tr|A0A3Q0KB95|A0A3Q0KB95_SCHMA	IHVENLEPNITTGVPTEFDVITAGAGPPNNSK	3	NA	NA	L	Male	1	JS_210618-Male1	850106.1
tr|A0A3Q0KB95|A0A3Q0KB95_SCHMA	IHVENLEPNITTGVPTEFDVITAGAGPPNNSK	4	NA	NA	L	Male	1	JS_210618-Male1	519170.1
tr|A0A3Q0KB95|A0A3Q0KB95_SCHMA	IHVENLEPNITTGVPTEFDVITAGAGPPNNSKPK	4	NA	NA	L	Male	1	JS_210618-Male1	NA
tr|A0A3Q0KB95|A0A3Q0KB95_SCHMA	AIVTGDAVHETITTDTTHVVVETGGR	4	NA	NA	L	Male	1	JS_210618-Male1	249153.08
tr|A0A3Q0KB95|A0A3Q0KB95_SCHMA	EPC[57.0215]DVLSNNDK	2	NA	NA	L	Male	1	JS_210618-Male1	1144392.1
tr|A0A3Q0KB95|A0A3Q0KB95_SCHMA	VHTEDAGEGPLEVSVIAPDGR	2	NA	NA	L	Male	1	JS_210618-Male1	NA
tr|A0A3Q0KB95|A0A3Q0KB95_SCHMA	NFTTDWNDGIAIGALVDAC[57.0215]APGLC[57.0215]PDWR	3	NA	NA	L	Male	1	JS_210618-Male1	271221.7
tr|A0A3Q0KB95|A0A3Q0KB95_SCHMA	AIVVSPNK	2	NA	NA	L	Male	1	JS_210618-Male1	1456831.1
tr|A0A3Q0KB95|A0A3Q0KB95_SCHMA	VHTEDAGEGPLEVSVIAPDGR	3	NA	NA	L	Male	1	JS_210618-Male1	2558273.8
tr|A0A3Q0KB95|A0A3Q0KB95_SCHMA	NFTTDWNDGIAIGALVDAC[57.0215]APGLC[57.0215]PDWR	4	NA	NA	L	Male	1	JS_210618-Male1	149180.34
tr|A0A3Q0KB95|A0A3Q0KB95_SCHMA	VQLNC[57.0215]TER	2	NA	NA	L	Male	1	JS_210618-Male1	2225996.8
tr|A0A3Q0KB95|A0A3Q0KB95_SCHMA	TAPAHVVPR	2	NA	NA	L	Male	1	JS_210618-Male1	1226369.9
tr|A0A3Q0KB95|A0A3Q0KB95_SCHMA	AVDPQSR	2	NA	NA	L	Male	1	JS_210618-Male1	731270.1
tr|A0A3Q0KB95|A0A3Q0KB95_SCHMA	TAPAHVVPRPNQPGVYDVTYVPDTDGPC[57.0215]QIEVK	4	NA	NA	L	Male	1	JS_210618-Male1	NA
tr|A0A3Q0KB95|A0A3Q0KB95_SCHMA	SPFTQHVLPAFEPQR	2	NA	NA	L	Male	1	JS_210618-Male1	478756.97
tr|A0A3Q0KB95|A0A3Q0KB95_SCHMA	FVPQEMGVHTVSVR	2	NA	NA	L	Male	1	JS_210618-Male1	2178233.5
tr|A0A3Q0KB95|A0A3Q0KB95_SCHMA	SPFTQHVLPAFEPQR	3	NA	NA	L	Male	1	JS_210618-Male1	NA
tr|A0A3Q0KB95|A0A3Q0KB95_SCHMA	FVPQEMGVHTVSVR	3	NA	NA	L	Male	1	JS_210618-Male1	5386441.5
tr|A0A3Q0KB95|A0A3Q0KB95_SCHMA	FVPQEMGVHTVSVR	4	NA	NA	L	Male	1	JS_210618-Male1	141900.89
tr|A0A3Q0KB95|A0A3Q0KB95_SCHMA	FGGELIPNGR	2	NA	NA	L	Male	1	JS_210618-Male1	1337236.4
tr|A0A3Q0KB95|A0A3Q0KB95_SCHMA	QGEDNYLVEYTPK	2	NA	NA	L	Male	1	JS_210618-Male1	3509463.2
tr|A0A3Q0KB95|A0A3Q0KB95_SCHMA	QGEDNYLVEYTPK	3	NA	NA	L	Male	1	JS_210618-Male1	NA
tr|A0A3Q0KB95|A0A3Q0KB95_SCHMA	SPSGHEQPSTLK	3	NA	NA	L	Male	1	JS_210618-Male1	NA
tr|A0A3Q0KB95|A0A3Q0KB95_SCHMA	MMERITR	2	NA	NA	L	Male	1	JS_210618-Male1	NA
tr|A0A3Q0KB95|A0A3Q0KB95_SCHMA	VIINEAMER	2	NA	NA	L	Male	1	JS_210618-Male1	4092536.5
tr|A0A3Q0KB95|A0A3Q0KB95_SCHMA	AVSPEELMNDVTDQR	2	NA	NA	L	Male	1	JS_210618-Male1	2513939.5
tr|A0A3Q0KB95|A0A3Q0KB95_SCHMA	AVSPEELMNDVTDQR	3	NA	NA	L	Male	1	JS_210618-Male1	2557618.8
tr|A0A3Q0KB95|A0A3Q0KB95_SCHMA	NVTVDDLQFDLADGLR	2	NA	NA	L	Male	1	JS_210618-Male1	3768809.5
tr|A0A3Q0KB95|A0A3Q0KB95_SCHMA	NVTVDDLQFDLADGLR	3	NA	NA	L	Male	1	JS_210618-Male1	1265816.4
tr|A0A3Q0KB95|A0A3Q0KB95_SCHMA	ITETDIYNLVATVR	2	NA	NA	L	Male	1	JS_210618-Male1	3110445.0
tr|A0A3Q0KB95|A0A3Q0KB95_SCHMA	ITETDIYNLVATVR	3	NA	NA	L	Male	1	JS_210618-Male1	NA
tr|A0A3Q0KB95|A0A3Q0KB95_SCHMA	ADIEC[57.0215]HDNQDGTC[57.0215]LVTYR	3	NA	NA	L	Male	1	JS_210618-Male1	132033.34
tr|A0A3Q0KB95|A0A3Q0KB95_SCHMA	ADIEC[57.0215]HDNQDGTC[57.0215]LVTYRPTEPGTYIINVK	3	NA	NA	L	Male	1	JS_210618-Male1	NA
tr|A0A3Q0KB95|A0A3Q0KB95_SCHMA	ADIEC[57.0215]HDNQDGTC[57.0215]LVTYRPTEPGTYIINVK	4	NA	NA	L	Male	1	JS_210618-Male1	NA
tr|A0A3Q0KB95|A0A3Q0KB95_SCHMA	ADIQC[57.0215]DDNK	2	NA	NA	L	Male	1	JS_210618-Male1	398101.47
tr|A0A3Q0KB95|A0A3Q0KB95_SCHMA	YAEQPVPGSPFVVHIGGEPSLR	3	NA	NA	L	Male	1	JS_210618-Male1	4725703.5
tr|A0A3Q0KB95|A0A3Q0KB95_SCHMA	TNAIPPAAVQEPIYPK	2	NA	NA	L	Male	1	JS_210618-Male1	2560379.8
tr|A0A3Q0KB95|A0A3Q0KB95_SCHMA	EGMANQNC[57.0215]QFTVDTR	2	NA	NA	L	Male	1	JS_210618-Male1	NA
tr|A0A3Q0KB95|A0A3Q0KB95_SCHMA	VAYTANTPGPYYTVQVFFNNQEVPR	3	NA	NA	L	Male	1	JS_210618-Male1	2696442.0
tr|A0A3Q0KB95|A0A3Q0KB95_SCHMA	VAYTANTPGPYYTVQVFFNNQEVPR	4	NA	NA	L	Male	1	JS_210618-Male1	NA
tr|A0A3Q0KB95|A0A3Q0KB95_SCHMA	AYGPGLEGGFTHEPQR	2	NA	NA	L	Male	1	JS_210618-Male1	1928713.0
tr|A0A3Q0KB95|A0A3Q0KB95_SCHMA	AYGPGLEGGFTHEPQR	3	NA	NA	L	Male	1	JS_210618-Male1	NA
tr|A0A3Q0KB95|A0A3Q0KB95_SCHMA	AYGPGLEPHGNTVGNPAR	2	NA	NA	L	Male	1	JS_210618-Male1	1455550.8
tr|A0A3Q0KB95|A0A3Q0KB95_SCHMA	AYGPGLEPHGNTVGNPAR	3	NA	NA	L	Male	1	JS_210618-Male1	3121346.2
tr|A0A3Q0KB95|A0A3Q0KB95_SCHMA	DGAPLRPK	2	NA	NA	L	Male	1	JS_210618-Male1	NA
tr|A0A3Q0KB95|A0A3Q0KB95_SCHMA	DSIKPLITR	2	NA	NA	L	Male	1	JS_210618-Male1	NA
tr|A0A3Q0KB95|A0A3Q0KB95_SCHMA	MSQPQRPAC[57.0215]DPK	2	NA	NA	L	Male	1	JS_210618-Male1	302096.84
tr|A0A3Q0KB95|A0A3Q0KB95_SCHMA	GAVEVIVLNPK	2	NA	NA	L	Male	1	JS_210618-Male1	2525040.2
tr|A0A3Q0KB95|A0A3Q0KB95_SCHMA	EHIDVSR	2	NA	NA	L	Male	1	JS_210618-Male1	433157.88
tr|A0A3Q0KB95|A0A3Q0KB95_SCHMA	MSQPQRPAC[57.0215]DPK	3	NA	NA	L	Male	1	JS_210618-Male1	NA
tr|A0A3Q0KB95|A0A3Q0KB95_SCHMA	VTEPGEYLC[57.0215]SIR	2	NA	NA	L	Male	1	JS_210618-Male1	4644628.5
tr|A0A3Q0KB95|A0A3Q0KB95_SCHMA	VTEPGEYLC[57.0215]SIR	3	NA	NA	L	Male	1	JS_210618-Male1	586764.4
tr|A0A3Q0KB95|A0A3Q0KB95_SCHMA	AEINFEDR	2	NA	NA	L	Male	1	JS_210618-Male1	2834244.2
tr|A0A3Q0KB95|A0A3Q0KB95_SCHMA	LIALVESLSGQQFK	2	NA	NA	L	Male	1	JS_210618-Male1	3301203.8
tr|A0A3Q0KB95|A0A3Q0KB95_SCHMA	AEINFEDRK	2	NA	NA	L	Male	1	JS_210618-Male1	NA
tr|A0A3Q0KB95|A0A3Q0KB95_SCHMA	LIALVESLSGQQFK	3	NA	NA	L	Male	1	JS_210618-Male1	1557873.1
tr|A0A3Q0KB95|A0A3Q0KB95_SCHMA	AYVVAPSGIQSDAFVHQVDVDQHAVR	3	NA	NA	L	Male	1	JS_210618-Male1	2337381.0
tr|A0A3Q0KB95|A0A3Q0KB95_SCHMA	AYVVAPSGIQSDAFVHQVDVDQHAVR	4	NA	NA	L	Male	1	JS_210618-Male1	6148310.5
tr|A0A3Q0KB95|A0A3Q0KB95_SCHMA	VTGEGVHPTRPLGLPATQPTSFQVDTR	3	NA	NA	L	Male	1	JS_210618-Male1	264796.8
tr|A0A3Q0KB95|A0A3Q0KB95_SCHMA	VTGEGVHPTRPLGLPATQPTSFQVDTR	4	NA	NA	L	Male	1	JS_210618-Male1	648873.9
tr|A0A3Q0KB95|A0A3Q0KB95_SCHMA	TFFNIFTAAAGPGNADC[57.0215]VILDPHGR	3	NA	NA	L	Male	1	JS_210618-Male1	NA
tr|A0A3Q0KB95|A0A3Q0KB95_SCHMA	TFFNIFTAAAGPGNADC[57.0215]VILDPHGR	4	NA	NA	L	Male	1	JS_210618-Male1	NA
tr|A0A3Q0KB95|A0A3Q0KB95_SCHMA	AMMTYLSQFPSAK	2	NA	NA	L	Male	1	JS_210618-Male1	3934969.5
tr|A0A3Q0KB95|A0A3Q0KB95_SCHMA	AMMTYLSQFPSAK	3	NA	NA	L	Male	1	JS_210618-Male1	1013073.2
tr|A0A3Q0KB95|A0A3Q0KB95_SCHMA	FLEENEGLR	2	NA	NA	L	Male	1	JS_210618-Male1	4721704.5
tr|A0A3Q0KB95|A0A3Q0KB95_SCHMA	LVNIDSSDIVDC[57.0215]R	2	NA	NA	L	Male	1	JS_210618-Male1	7491472.5
tr|A0A3Q0KB95|A0A3Q0KB95_SCHMA	DGSC[57.0215]GVSYR	2	NA	NA	L	Male	1	JS_210618-Male1	NA
tr|A0A3Q0KB95|A0A3Q0KB95_SCHMA	EILNSPFK	2	NA	NA	L	Male	1	JS_210618-Male1	1730179.0
tr|A0A3Q0KB95|A0A3Q0KB95_SCHMA	DGTC[57.0215]TVDYLPTR	2	NA	NA	L	Male	1	JS_210618-Male1	1383033.4
tr|A0A3Q0KB95|A0A3Q0KB95_SCHMA	C[57.0215]DVLAMDDVNYTIK	2	NA	NA	L	Male	1	JS_210618-Male1	773195.9
tr|A0A3Q0KB95|A0A3Q0KB95_SCHMA	MVNGPHSNFGPSRPDR	4	NA	NA	L	Male	1	JS_210618-Male1	NA
tr|A0A3Q0KB95|A0A3Q0KB95_SCHMA	HIANSPFK	2	NA	NA	L	Male	1	JS_210618-Male1	2049187.1
tr|A0A3Q0KB95|A0A3Q0KB95_SCHMA	GQPTYFTVDC[57.0215]K	2	NA	NA	L	Male	1	JS_210618-Male1	3907555.2
tr|A0A3Q0KB95|A0A3Q0KB95_SCHMA	TFYTPETK	2	NA	NA	L	Male	1	JS_210618-Male1	920414.2
tr|A0A3Q0KB95|A0A3Q0KB95_SCHMA	PKPTVTVK	2	NA	NA	L	Male	1	JS_210618-Male1	758281.56
tr|A0A3Q0KB95|A0A3Q0KB95_SCHMA	DVAMDTQDMR	2	NA	NA	L	Male	1	JS_210618-Male1	434909.06
tr|A0A3Q0KB95|A0A3Q0KB95_SCHMA	LPNGHLGISFTPHEIGEHFVNVFR	3	NA	NA	L	Male	1	JS_210618-Male1	103387.31
tr|A0A3Q0KB95|A0A3Q0KB95_SCHMA	TGAYLFDC[57.0215]SYTPQRPGTHQVNVR	3	NA	NA	L	Male	1	JS_210618-Male1	217327.73
tr|A0A3Q0KB95|A0A3Q0KB95_SCHMA	LPNGHLGISFTPHEIGEHFVNVFR	4	NA	NA	L	Male	1	JS_210618-Male1	477183.44
tr|A0A3Q0KB95|A0A3Q0KB95_SCHMA	FMENHIPGSPFTAHIAGESR	3	NA	NA	L	Male	1	JS_210618-Male1	NA
tr|A0A3Q0KB95|A0A3Q0KB95_SCHMA	FMENHIPGSPFTAHIAGESR	4	NA	NA	L	Male	1	JS_210618-Male1	NA
tr|A0A3Q0KB95|A0A3Q0KB95_SCHMA	IVTPSGATADVEIHEAPNGR	2	NA	NA	L	Male	1	JS_210618-Male1	NA
tr|A0A3Q0KB95|A0A3Q0KB95_SCHMA	IVTPSGATADVEIHEAPNGR	3	NA	NA	L	Male	1	JS_210618-Male1	NA
tr|A0A3Q0KB95|A0A3Q0KB95_SCHMA	FNDDHIPNSPFR	2	NA	NA	L	Male	1	JS_210618-Male1	NA
tr|A0A3Q0KB95|A0A3Q0KB95_SCHMA	FNDDHIPNSPFR	3	NA	NA	L	Male	1	JS_210618-Male1	2981648.2
tr|A0A3Q0KB95|A0A3Q0KB95_SCHMA	FNDMNIPGSPFQVPIR	2	NA	NA	L	Male	1	JS_210618-Male1	3191819.5
tr|A0A3Q0KB95|A0A3Q0KB95_SCHMA	FNDMNIPGSPFQVPIR	3	NA	NA	L	Male	1	JS_210618-Male1	1785688.4
tr|A0A3Q0KB95|A0A3Q0KB95_SCHMA	FNDMNIPGSPFQVPIRDVVDPTR	3	NA	NA	L	Male	1	JS_210618-Male1	219679.36
tr|A0A3Q0KB95|A0A3Q0KB95_SCHMA	YGDSQHIIGSPYK	2	NA	NA	L	Male	1	JS_210618-Male1	NA
tr|A0A3Q0KB95|A0A3Q0KB95_SCHMA	YGDSQHIIGSPYK	3	NA	NA	L	Male	1	JS_210618-Male1	2205863.8
tr|A0A3Q0KB95|A0A3Q0KB95_SCHMA	GSHISGSPFQFTVGPITEGGAHK	3	NA	NA	L	Male	1	JS_210618-Male1	2196635.8
tr|A0A3Q0KB95|A0A3Q0KB95_SCHMA	GSHISGSPFQFTVGPITEGGAHK	4	NA	NA	L	Male	1	JS_210618-Male1	1905167.9
tr|A0A3Q0KB95|A0A3Q0KB95_SCHMA	YGGDHIMLSPFTVEVAPYK	3	NA	NA	L	Male	1	JS_210618-Male1	NA
tr|A0A3Q0KB95|A0A3Q0KB95_SCHMA	LPVGPTFSHVEGLVR	2	NA	NA	L	Male	1	JS_210618-Male1	391936.34
tr|A0A3Q0KB95|A0A3Q0KB95_SCHMA	LPVGPTFSHVEGLVR	3	NA	NA	L	Male	1	JS_210618-Male1	NA
tr|A0A3Q0KB95|A0A3Q0KB95_SCHMA	YGGQEIPESPFLVPVAPSGR	2	NA	NA	L	Male	1	JS_210618-Male1	512624.56
tr|A0A3Q0KB95|A0A3Q0KB95_SCHMA	YGGQEIPESPFLVPVAPSGR	3	NA	NA	L	Male	1	JS_210618-Male1	1141727.0
tr|A0A3Q0KB95|A0A3Q0KB95_SCHMA	VEVAEPSNPGK	2	NA	NA	L	Male	1	JS_210618-Male1	NA
tr|A0A3Q0KB95|A0A3Q0KB95_SCHMA	ELADATYVGSQC[57.0215]ELNLK	2	NA	NA	L	Male	1	JS_210618-Male1	NA
tr|A0A3Q0KB95|A0A3Q0KB95_SCHMA	ELADATYVGSQC[57.0215]ELNLK	3	NA	NA	L	Male	1	JS_210618-Male1	NA
tr|A0A3Q0KB95|A0A3Q0KB95_SCHMA	GSPFPVR	2	NA	NA	L	Male	1	JS_210618-Male1	1480817.5
tr|A0A3Q0KB95|A0A3Q0KB95_SCHMA	VLVGQEETGHVTASGEGLTHGR	3	NA	NA	L	Male	1	JS_210618-Male1	3073145.8
tr|A0A3Q0KB95|A0A3Q0KB95_SCHMA	VLVGQEETGHVTASGEGLTHGR	4	NA	NA	L	Male	1	JS_210618-Male1	6419288.5
tr|A0A3Q0KB95|A0A3Q0KB95_SCHMA	FNQVC[57.0215]VGTTSEMPLR	2	NA	NA	L	Male	1	JS_210618-Male1	NA
tr|A0A3Q0KB95|A0A3Q0KB95_SCHMA	FNQVC[57.0215]VGTTSEMPLR	3	NA	NA	L	Male	1	JS_210618-Male1	499877.6
tr|A0A3Q0KB95|A0A3Q0KB95_SCHMA	LKDGAPLRPK	2	NA	NA	L	Male	1	JS_210618-Male1	808308.9
tr|A0A3Q0KB95|A0A3Q0KB95_SCHMA	LKDGAPLRPK	3	NA	NA	L	Male	1	JS_210618-Male1	752103.6
tr|A0A3Q0KB95|A0A3Q0KB95_SCHMA	IYVGENEIGNASK	2	NA	NA	L	Male	1	JS_210618-Male1	3183337.5
tr|A0A3Q0KB95|A0A3Q0KB95_SCHMA	HMGYGQYSISYTVR	2	NA	NA	L	Male	1	JS_210618-Male1	1183285.0
tr|A0A3Q0KB95|A0A3Q0KB95_SCHMA	HMGYGQYSISYTVR	3	NA	NA	L	Male	1	JS_210618-Male1	1351866.1
tr|A0A3Q0KB95|A0A3Q0KB95_SCHMA	VFGPGVENVTR	2	NA	NA	L	Male	1	JS_210618-Male1	7208257.0
tr|A0A3Q0KB95|A0A3Q0KB95_SCHMA	SDGYDFTYLPLSPGEYLISIK	2	NA	NA	L	Male	1	JS_210618-Male1	2908403.5
tr|A0A3Q0KB95|A0A3Q0KB95_SCHMA	INYNDNGDGTC[57.0215]GVDYLPTEPGPYIVNVLYK	3	NA	NA	L	Male	1	JS_210618-Male1	708608.5
tr|A0A3Q0KB95|A0A3Q0KB95_SCHMA	SDGYDFTYLPLSPGEYLISIK	3	NA	NA	L	Male	1	JS_210618-Male1	2122943.0
tr|A0A3Q0KB95|A0A3Q0KB95_SCHMA	NAGYGGLNLSIEGPSK	2	NA	NA	L	Male	1	JS_210618-Male1	1728980.6
tr|A0A3Q0KB95|A0A3Q0KB95_SCHMA	n[42.0106]MDYPDPDAGYVDEDEEEIPMAER	2	NA	NA	L	Male	1	JS_210618-Male1	773074.6
tr|A0A3Q0KB95|A0A3Q0KB95_SCHMA	n[42.0106]MDYPDPDAGYVDEDEEEIPMAER	3	NA	NA	L	Male	1	JS_210618-Male1	2926390.5
tr|A0A3Q0KB95|A0A3Q0KB95_SCHMA	LENVTMVLR	2	NA	NA	L	Male	1	JS_210618-Male1	4593320.0
tr|A0A3Q0KB95|A0A3Q0KB95_SCHMA	AQQPAHFTVDASQAGDAPIQVATVDR	3	NA	NA	L	Male	1	JS_210618-Male1	2842903.8
tr|A0A3Q0KB95|A0A3Q0KB95_SCHMA	PTAFTVNYSGMTGR	2	NA	NA	L	Male	1	JS_210618-Male1	944229.44
tr|A0A3Q0KB95|A0A3Q0KB95_SCHMA	PTEPGTYIINVK	2	NA	NA	L	Male	1	JS_210618-Male1	NA
tr|A0A3Q0KB95|A0A3Q0KB95_SCHMA	IPGINIR	2	NA	NA	L	Male	1	JS_210618-Male1	2469741.2
tr|A0A3Q0KB95|A0A3Q0KB95_SCHMA	VMVEGAQGDGSK	2	NA	NA	L	Male	1	JS_210618-Male1	NA
tr|A0A3Q0KB95|A0A3Q0KB95_SCHMA	EAGAGGLSIAIEGPSK	2	NA	NA	L	Male	1	JS_210618-Male1	830937.9
tr|A0A3Q0KB95|A0A3Q0KB95_SCHMA	VNIYYTPPIR	2	NA	NA	L	Male	1	JS_210618-Male1	2673580.2
tr|A0A3Q0KB95|A0A3Q0KB95_SCHMA	VNIYYTPPIR	3	NA	NA	L	Male	1	JS_210618-Male1	NA
tr|A0A3Q0KB95|A0A3Q0KB95_SCHMA	AHGPGIMPTGNVAGQPTEFTVDIR	3	NA	NA	L	Male	1	JS_210618-Male1	388386.38
tr|A0A3Q0KB95|A0A3Q0KB95_SCHMA	EAMGAAEQWLDVPQLIHPEEMTNPR	3	NA	NA	L	Male	1	JS_210618-Male1	3535035.2
tr|A0A3Q0KB95|A0A3Q0KB95_SCHMA	WANEHLKPK	2	NA	NA	L	Male	1	JS_210618-Male1	1721302.0
tr|A0A3Q0KB95|A0A3Q0KB95_SCHMA	EAMGAAEQWLDVPQLIHPEEMTNPR	4	NA	NA	L	Male	1	JS_210618-Male1	1048664.4
tr|A0A3Q0KB95|A0A3Q0KB95_SCHMA	WANEHLKPK	3	NA	NA	L	Male	1	JS_210618-Male1	1637736.2
tr|A0A3Q0KB95|A0A3Q0KB95_SCHMA	QAGHGNVGISVTDEAGR	2	NA	NA	L	Male	1	JS_210618-Male1	1151591.0
tr|A0A3Q0KB95|A0A3Q0KB95_SCHMA	QAGHGNVGISVTDEAGR	3	NA	NA	L	Male	1	JS_210618-Male1	1800651.6
tr|A0A3Q0KB95|A0A3Q0KB95_SCHMA	QAGHGNVGISVTDEAGRDVAMDTQDMR	4	NA	NA	L	Male	1	JS_210618-Male1	110052.8
tr|A0A3Q0KB95|A0A3Q0KB95_SCHMA	QAGNHVAR	2	NA	NA	L	Male	1	JS_210618-Male1	250298.05
tr|A0A3Q0KB95|A0A3Q0KB95_SCHMA	LADRPVK	2	NA	NA	L	Male	1	JS_210618-Male1	1376571.0
tr|A0A3Q0KB95|A0A3Q0KB95_SCHMA	ATASGPGIEPTGNQVGR	2	NA	NA	L	Male	1	JS_210618-Male1	3282448.2
tr|A0A3Q0KB95|A0A3Q0KB95_SCHMA	ATASGPGIEPTGNQVGR	3	NA	NA	L	Male	1	JS_210618-Male1	1233447.8
tr|A0A3Q0KB95|A0A3Q0KB95_SCHMA	VPC[57.0215]TLAESVDGYTPSFTPTVVGPHTVAVEVGGVPVK	3	NA	NA	L	Male	1	JS_210618-Male1	NA
tr|A0A3Q0KBB7|A0A3Q0KBB7_SCHMA	LSSSGMNPATESFLIVHR	2	NA	NA	L	Male	1	JS_210618-Male1	496820.0
tr|A0A3Q0KBB7|A0A3Q0KBB7_SCHMA	LSSSGMNPATESFLIVHR	3	NA	NA	L	Male	1	JS_210618-Male1	2712861.2
tr|A0A3Q0KBB7|A0A3Q0KBB7_SCHMA	STWVHIDLPGQGDGEEELPANYVFPPINR	3	NA	NA	L	Male	1	JS_210618-Male1	829250.0
tr|A0A3Q0KBB7|A0A3Q0KBB7_SCHMA	STWVHIDLPGQGDGEEELPANYVFPPINR	4	NA	NA	L	Male	1	JS_210618-Male1	271180.75
tr|A0A3Q0KBB7|A0A3Q0KBB7_SCHMA	KNLSESLPSLK	2	NA	NA	L	Male	1	JS_210618-Male1	NA
tr|A0A3Q0KBB7|A0A3Q0KBB7_SCHMA	MSMEDYDRPLGK	2	NA	NA	L	Male	1	JS_210618-Male1	NA
tr|A0A3Q0KBB7|A0A3Q0KBB7_SCHMA	DVLANLK	2	NA	NA	L	Male	1	JS_210618-Male1	NA
tr|A0A3Q0KBB7|A0A3Q0KBB7_SCHMA	MSMEDYDRPLGK	3	NA	NA	L	Male	1	JS_210618-Male1	149289.39
tr|A0A3Q0KBB7|A0A3Q0KBB7_SCHMA	n[42.0106]AGIGMANETHHVIDTEVC[57.0215]QLNVFVQGR	3	NA	NA	L	Male	1	JS_210618-Male1	2127843.8
tr|A0A3Q0KBB7|A0A3Q0KBB7_SCHMA	n[42.0106]AGIGMANETHHVIDTEVC[57.0215]QLNVFVQGR	4	NA	NA	L	Male	1	JS_210618-Male1	1412372.0
tr|A0A3Q0KBB7|A0A3Q0KBB7_SCHMA	LSQQVPEENTT	2	NA	NA	L	Male	1	JS_210618-Male1	NA
tr|A0A3Q0KBB7|A0A3Q0KBB7_SCHMA	VVDSMQYFLQGIGLLSNLK	3	NA	NA	L	Male	1	JS_210618-Male1	437456.1
tr|A0A3Q0KBB7|A0A3Q0KBB7_SCHMA	NVVLFGEGAGANILAR	2	NA	NA	L	Male	1	JS_210618-Male1	NA
tr|A0A3Q0KBB7|A0A3Q0KBB7_SCHMA	NVVLFGEGAGANILAR	3	NA	NA	L	Male	1	JS_210618-Male1	174337.55
tr|A0A3Q0KBB7|A0A3Q0KBB7_SCHMA	DSGGQSGSSEFVMIDDVSNVLTERPDK	3	NA	NA	L	Male	1	JS_210618-Male1	592263.06
tr|A0A3Q0KBB7|A0A3Q0KBB7_SCHMA	FGSVVETESEVELR	2	NA	NA	L	Male	1	JS_210618-Male1	NA
tr|A0A3Q0KBD1|A0A3Q0KBD1_SCHMA	LAPPLVIK	2	NA	NA	L	Male	1	JS_210618-Male1	833532.6
tr|A0A3Q0KBD1|A0A3Q0KBD1_SCHMA	LAPPLVIKEDELHK	4	NA	NA	L	Male	1	JS_210618-Male1	NA
tr|A0A3Q0KBD1|A0A3Q0KBD1_SCHMA	YGAHNYHPLPVALSK	2	NA	NA	L	Male	1	JS_210618-Male1	NA
tr|A0A3Q0KBD1|A0A3Q0KBD1_SCHMA	YGAHNYHPLPVALSK	3	NA	NA	L	Male	1	JS_210618-Male1	NA
tr|A0A3Q0KBD1|A0A3Q0KBD1_SCHMA	AFYNVC[57.0215]LGEFEEMAAK	2	NA	NA	L	Male	1	JS_210618-Male1	407297.75
tr|A0A3Q0KBD1|A0A3Q0KBD1_SCHMA	AFYNVC[57.0215]LGEFEEMAAK	3	NA	NA	L	Male	1	JS_210618-Male1	101043.83
tr|A0A3Q0KBD1|A0A3Q0KBD1_SCHMA	VLEEEHLAEHAQK	2	NA	NA	L	Male	1	JS_210618-Male1	374638.53
tr|A0A3Q0KBD1|A0A3Q0KBD1_SCHMA	VLEEEHLAEHAQK	3	NA	NA	L	Male	1	JS_210618-Male1	NA
tr|A0A3Q0KBD1|A0A3Q0KBD1_SCHMA	VLEEEHLAEHAQK	4	NA	NA	L	Male	1	JS_210618-Male1	285401.22
tr|A0A3Q0KBD1|A0A3Q0KBD1_SCHMA	VLPMNSGVEAGETSIK	2	NA	NA	L	Male	1	JS_210618-Male1	1227734.0
tr|A0A3Q0KBD1|A0A3Q0KBD1_SCHMA	VAMAALK	2	NA	NA	L	Male	1	JS_210618-Male1	562839.7
tr|A0A3Q0KBD1|A0A3Q0KBD1_SCHMA	LSDSIYSR	2	NA	NA	L	Male	1	JS_210618-Male1	NA
tr|A0A3Q0KBD1|A0A3Q0KBD1_SCHMA	NQNTC[57.0215]AFMVEPIQGEAGVR	2	NA	NA	L	Male	1	JS_210618-Male1	313045.78
tr|A0A3Q0KBD1|A0A3Q0KBD1_SCHMA	NQNTC[57.0215]AFMVEPIQGEAGVR	3	NA	NA	L	Male	1	JS_210618-Male1	153395.5
tr|A0A3Q0KBD1|A0A3Q0KBD1_SCHMA	YNVLFIADEIQTGLGR	2	NA	NA	L	Male	1	JS_210618-Male1	949800.75
tr|A0A3Q0KBD1|A0A3Q0KBD1_SCHMA	YNVLFIADEIQTGLGR	3	NA	NA	L	Male	1	JS_210618-Male1	372691.62
tr|A0A3Q0KBD1|A0A3Q0KBD1_SCHMA	SVVELYR	2	NA	NA	L	Male	1	JS_210618-Male1	NA
tr|A0A3Q0KBD1|A0A3Q0KBD1_SCHMA	VIFAEGNFWGR	2	NA	NA	L	Male	1	JS_210618-Male1	4263880.5
tr|A0A3Q0KBD1|A0A3Q0KBD1_SCHMA	LC[57.0215]VNHEDVRPDIVLLGK	3	NA	NA	L	Male	1	JS_210618-Male1	NA
tr|A0A3Q0KBD1|A0A3Q0KBD1_SCHMA	LC[57.0215]VNHEDVRPDIVLLGK	4	NA	NA	L	Male	1	JS_210618-Male1	621643.0
tr|A0A3Q0KBD1|A0A3Q0KBD1_SCHMA	VISSLSR	2	NA	NA	L	Male	1	JS_210618-Male1	NA
tr|A0A3Q0KBD1|A0A3Q0KBD1_SCHMA	DHGLLAK	2	NA	NA	L	Male	1	JS_210618-Male1	NA
tr|A0A3Q0KBD1|A0A3Q0KBD1_SCHMA	TQSETLTLTSR	2	NA	NA	L	Male	1	JS_210618-Male1	806452.9
tr|A0A3Q0KBD1|A0A3Q0KBD1_SCHMA	GLLNAIVIR	2	NA	NA	L	Male	1	JS_210618-Male1	453060.06
tr|A0A3Q0KBD1|A0A3Q0KBD1_SCHMA	LRDHGLLAK	2	NA	NA	L	Male	1	JS_210618-Male1	NA
tr|A0A3Q0KBD1|A0A3Q0KBD1_SCHMA	TPSDGYLK	2	NA	NA	L	Male	1	JS_210618-Male1	694053.25
tr|A0A3Q0KBF8|A0A3Q0KBF8_SCHMA	EVLQALEELAMNYDQK	3	NA	NA	L	Male	1	JS_210618-Male1	NA
tr|A0A3Q0KBF8|A0A3Q0KBF8_SCHMA	DLIDVGEC[57.0215]LNDQLTKPSVGAER	3	NA	NA	L	Male	1	JS_210618-Male1	NA
tr|A0A3Q0KBF8|A0A3Q0KBF8_SCHMA	LDEEFTVVR	2	NA	NA	L	Male	1	JS_210618-Male1	400515.0
tr|A0A3Q0KBF8|A0A3Q0KBF8_SCHMA	AKELEDVQESLLK	3	NA	NA	L	Male	1	JS_210618-Male1	NA
tr|A0A3Q0KBF8|A0A3Q0KBF8_SCHMA	FVSSPEEVFDVIDEGK	2	NA	NA	L	Male	1	JS_210618-Male1	407283.3
tr|A0A3Q0KBF8|A0A3Q0KBF8_SCHMA	QQVEEQDEIINTLR	2	NA	NA	L	Male	1	JS_210618-Male1	NA
tr|A0A3Q0KBF8|A0A3Q0KBF8_SCHMA	ANEQFMSGSGEQNEK	2	NA	NA	L	Male	1	JS_210618-Male1	104027.65
tr|A0A3Q0KBF8|A0A3Q0KBF8_SCHMA	SLSALGNVINALVEGSSHVPYR	3	NA	NA	L	Male	1	JS_210618-Male1	318080.7
tr|A0A3Q0KBF8|A0A3Q0KBF8_SCHMA	HLQETVDNMNAEIAK	2	NA	NA	L	Male	1	JS_210618-Male1	164035.88
tr|A0A3Q0KBF8|A0A3Q0KBF8_SCHMA	HLQETVDNMNAEIAK	3	NA	NA	L	Male	1	JS_210618-Male1	NA
tr|A0A3Q0KBF8|A0A3Q0KBF8_SCHMA	ILQESLGGNAR	2	NA	NA	L	Male	1	JS_210618-Male1	124683.25
tr|A0A3Q0KBH1|A0A3Q0KBH1_SCHMA	ALHFVFK	2	NA	NA	L	Male	1	JS_210618-Male1	2270020.2
tr|A0A3Q0KBH1|A0A3Q0KBH1_SCHMA	IAFAC[57.0215]PSSQLPILQK	2	NA	NA	L	Male	1	JS_210618-Male1	3755268.5
tr|A0A3Q0KBH1|A0A3Q0KBH1_SCHMA	IAFAC[57.0215]PSSQLPILQK	3	NA	NA	L	Male	1	JS_210618-Male1	NA
tr|A0A3Q0KBH1|A0A3Q0KBH1_SCHMA	ASC[57.0215]NGPYDGK	2	NA	NA	L	Male	1	JS_210618-Male1	NA
tr|A0A3Q0KBH1|A0A3Q0KBH1_SCHMA	LISIQKPIDHASAFGR	2	NA	NA	L	Male	1	JS_210618-Male1	964566.8
tr|A0A3Q0KBH1|A0A3Q0KBH1_SCHMA	LISIQKPIDHASAFGR	3	NA	NA	L	Male	1	JS_210618-Male1	2974161.2
tr|A0A3Q0KBH1|A0A3Q0KBH1_SCHMA	LISIQKPIDHASAFGR	4	NA	NA	L	Male	1	JS_210618-Male1	NA
tr|A0A3Q0KBH1|A0A3Q0KBH1_SCHMA	NETIDFYK	2	NA	NA	L	Male	1	JS_210618-Male1	1839360.5
tr|A0A3Q0KBH1|A0A3Q0KBH1_SCHMA	MVALATSNLK	2	NA	NA	L	Male	1	JS_210618-Male1	3029177.5
tr|A0A3Q0KBH1|A0A3Q0KBH1_SCHMA	HEEFTEGC[57.0215]K	2	NA	NA	L	Male	1	JS_210618-Male1	NA
tr|A0A3Q0KBH1|A0A3Q0KBH1_SCHMA	SDEWFNK	2	NA	NA	L	Male	1	JS_210618-Male1	1251442.8
tr|A0A3Q0KBH1|A0A3Q0KBH1_SCHMA	VEAPGGYAFWVHNC[57.0215]DSDGDPVR	3	NA	NA	L	Male	1	JS_210618-Male1	3147501.5
tr|A0A3Q0KBH1|A0A3Q0KBH1_SCHMA	VEAPGGYAFWVHNC[57.0215]DSDGDPVR	4	NA	NA	L	Male	1	JS_210618-Male1	NA
tr|A0A3Q0KBH1|A0A3Q0KBH1_SCHMA	LVSLDTPGK	2	NA	NA	L	Male	1	JS_210618-Male1	3335722.5
tr|A0A3Q0KBH1|A0A3Q0KBH1_SCHMA	IIGGLWPITLK	2	NA	NA	L	Male	1	JS_210618-Male1	2646556.0
tr|A0A3Q0KBJ2|A0A3Q0KBJ2_SCHMA	FVIGGPQSDAGLTGR	2	NA	NA	L	Male	1	JS_210618-Male1	NA
tr|A0A3Q0KBJ8|A0A3Q0KBJ8_SCHMA	NPDFTYETK	2	NA	NA	L	Male	1	JS_210618-Male1	NA
tr|A0A3Q0KBJ8|A0A3Q0KBJ8_SCHMA	YGGENC[57.0215]VK	2	NA	NA	L	Male	1	JS_210618-Male1	NA
tr|A0A3Q0KBJ8|A0A3Q0KBJ8_SCHMA	TPNSADPQSVVEAR	2	NA	NA	L	Male	1	JS_210618-Male1	176473.28
tr|A0A3Q0KBJ8|A0A3Q0KBJ8_SCHMA	TPNSADPQSVVEAR	3	NA	NA	L	Male	1	JS_210618-Male1	NA
tr|A0A3Q0KBJ8|A0A3Q0KBJ8_SCHMA	HFGYLTAEQTLADYVLLINQLK	3	NA	NA	L	Male	1	JS_210618-Male1	NA
tr|A0A3Q0KBJ8|A0A3Q0KBJ8_SCHMA	VDHFSFVNDEK	2	NA	NA	L	Male	1	JS_210618-Male1	NA
tr|A0A3Q0KBJ8|A0A3Q0KBJ8_SCHMA	VDHFSFVNDEK	3	NA	NA	L	Male	1	JS_210618-Male1	106921.72
tr|A0A3Q0KBJ8|A0A3Q0KBJ8_SCHMA	TYSIYC[57.0215]QNR	2	NA	NA	L	Male	1	JS_210618-Male1	NA
tr|A0A3Q0KBV4|A0A3Q0KBV4_SCHMA	LFSAYDLDC[57.0215]IR	2	NA	NA	L	Male	1	JS_210618-Male1	NA
tr|A0A3Q0KBV4|A0A3Q0KBV4_SCHMA	FYHLIYEEEFGR	3	NA	NA	L	Male	1	JS_210618-Male1	NA
tr|A0A3Q0KBW8|A0A3Q0KBW8_SCHMA	VVIFTSK	2	NA	NA	L	Male	1	JS_210618-Male1	NA
tr|A0A3Q0KC14|A0A3Q0KC14_SCHMA	WFPDDDTVGWPDDYLTNSLSSQR	3	NA	NA	L	Male	1	JS_210618-Male1	NA
tr|A0A3Q0KC14|A0A3Q0KC14_SCHMA	NAGPTLDEHMKPEGFK	3	NA	NA	L	Male	1	JS_210618-Male1	355048.1
tr|A0A3Q0KC14|A0A3Q0KC14_SCHMA	NAGPTLDEHMKPEGFK	4	NA	NA	L	Male	1	JS_210618-Male1	NA
tr|A0A3Q0KC14|A0A3Q0KC14_SCHMA	NENELPLSESEAEAAGEK	2	NA	NA	L	Male	1	JS_210618-Male1	624263.94
tr|A0A3Q0KC14|A0A3Q0KC14_SCHMA	HSVFNYLPLSAVGSFAC[57.0215]C[57.0215]AIGSTR	3	NA	NA	L	Male	1	JS_210618-Male1	257972.6
tr|A0A3Q0KC14|A0A3Q0KC14_SCHMA	NLGIFPEWESR	2	NA	NA	L	Male	1	JS_210618-Male1	2385056.0
tr|A0A3Q0KC14|A0A3Q0KC14_SCHMA	DGSSPSPPSTATC[57.0215]MK	2	NA	NA	L	Male	1	JS_210618-Male1	137975.72
tr|A0A3Q0KC14|A0A3Q0KC14_SCHMA	AGNQGIPATPR	2	NA	NA	L	Male	1	JS_210618-Male1	759163.56
tr|A0A3Q0KC14|A0A3Q0KC14_SCHMA	ENIAGSGYIIVDPDFTGK	2	NA	NA	L	Male	1	JS_210618-Male1	NA
tr|A0A3Q0KC14|A0A3Q0KC14_SCHMA	LLC[57.0215]EILSTFK	2	NA	NA	L	Male	1	JS_210618-Male1	573771.25
tr|A0A3Q0KC14|A0A3Q0KC14_SCHMA	NFAEPSSFVYLR	2	NA	NA	L	Male	1	JS_210618-Male1	NA
tr|A0A3Q0KC14|A0A3Q0KC14_SCHMA	DQLTVNPSFTPPGATK	2	NA	NA	L	Male	1	JS_210618-Male1	592051.6
tr|A0A3Q0KC14|A0A3Q0KC14_SCHMA	GYDELVPHYIDVVK	3	NA	NA	L	Male	1	JS_210618-Male1	770799.75
tr|A0A3Q0KC14|A0A3Q0KC14_SCHMA	GGNAFNC[57.0215]GTWMDK	2	NA	NA	L	Male	1	JS_210618-Male1	446719.2
tr|A0A3Q0KC14|A0A3Q0KC14_SCHMA	NWDLSGVVLQSYLSK	3	NA	NA	L	Male	1	JS_210618-Male1	104979945
tr|A0A3Q0KC14|A0A3Q0KC14_SCHMA	VQANIDLNTGFPR	2	NA	NA	L	Male	1	JS_210618-Male1	300905.72
tr|A0A3Q0KC14|A0A3Q0KC14_SCHMA	QEVLQYLLYDEMNTEGQLFR	3	NA	NA	L	Male	1	JS_210618-Male1	449234.97
tr|A0A3Q0KC14|A0A3Q0KC14_SCHMA	ELIVWGDSVK	2	NA	NA	L	Male	1	JS_210618-Male1	264424.88
tr|A0A3Q0KC14|A0A3Q0KC14_SCHMA	VLLGNMNLLELNK	2	NA	NA	L	Male	1	JS_210618-Male1	785073.5
tr|A0A3Q0KC14|A0A3Q0KC14_SCHMA	FFINYPDSGVPFQR	2	NA	NA	L	Male	1	JS_210618-Male1	NA
tr|A0A3Q0KC14|A0A3Q0KC14_SCHMA	FFINYPDSGVPFQR	3	NA	NA	L	Male	1	JS_210618-Male1	191555.98
tr|A0A3Q0KC14|A0A3Q0KC14_SCHMA	ESLSAC[57.0215]DC[57.0215]HDLGR	2	NA	NA	L	Male	1	JS_210618-Male1	NA
tr|A0A3Q0KC14|A0A3Q0KC14_SCHMA	IMYKPLSNIPR	3	NA	NA	L	Male	1	JS_210618-Male1	471425.66
tr|A0A3Q0KC14|A0A3Q0KC14_SCHMA	ELPLNNPTLTGK	2	NA	NA	L	Male	1	JS_210618-Male1	NA
tr|A0A3Q0KC14|A0A3Q0KC14_SCHMA	MKQEVLQYLLYDEMNTEGQLFR	3	NA	NA	L	Male	1	JS_210618-Male1	270833.44
tr|A0A3Q0KC14|A0A3Q0KC14_SCHMA	YTELTAK	2	NA	NA	L	Male	1	JS_210618-Male1	NA
tr|A0A3Q0KC14|A0A3Q0KC14_SCHMA	YGDKPADSPYLWDR	2	NA	NA	L	Male	1	JS_210618-Male1	NA
tr|A0A3Q0KC14|A0A3Q0KC14_SCHMA	GYYDNSNDSC[57.0215]DFSIAR	2	NA	NA	L	Male	1	JS_210618-Male1	433410.1
tr|A0A3Q0KC14|A0A3Q0KC14_SCHMA	YGDKPADSPYLWDR	3	NA	NA	L	Male	1	JS_210618-Male1	NA
tr|A0A3Q0KC14|A0A3Q0KC14_SCHMA	LISLNYDK	2	NA	NA	L	Male	1	JS_210618-Male1	NA
tr|A0A3Q0KC14|A0A3Q0KC14_SCHMA	PAGAFFER	2	NA	NA	L	Male	1	JS_210618-Male1	1089276.2
tr|A0A3Q0KC14|A0A3Q0KC14_SCHMA	WPDQVNYNIGIIKPK	3	NA	NA	L	Male	1	JS_210618-Male1	1045808.5
tr|A0A3Q0KC14|A0A3Q0KC14_SCHMA	MLGQLDPK	2	NA	NA	L	Male	1	JS_210618-Male1	NA
tr|A0A3Q0KC14|A0A3Q0KC14_SCHMA	LEGDDSSSILNC[57.0215]PVYR	2	NA	NA	L	Male	1	JS_210618-Male1	891235.0
tr|A0A3Q0KC14|A0A3Q0KC14_SCHMA	LEGDDSSSILNC[57.0215]PVYR	3	NA	NA	L	Male	1	JS_210618-Male1	650808.6
tr|A0A3Q0KC14|A0A3Q0KC14_SCHMA	GC[57.0215]LLLTGR	2	NA	NA	L	Male	1	JS_210618-Male1	693922.3
tr|A0A3Q0KC14|A0A3Q0KC14_SCHMA	LGLSSLIR	2	NA	NA	L	Male	1	JS_210618-Male1	621121.6
tr|A0A3Q0KC14|A0A3Q0KC14_SCHMA	LITEAIIQMSDILK	2	NA	NA	L	Male	1	JS_210618-Male1	684197.25
tr|A0A3Q0KC14|A0A3Q0KC14_SCHMA	LITEAIIQMSDILK	3	NA	NA	L	Male	1	JS_210618-Male1	236396.53
tr|A0A3Q0KC14|A0A3Q0KC14_SCHMA	QVTLDTPIMWTYFYHPVPDVETIEEAEAILETK	3	NA	NA	L	Male	1	JS_210618-Male1	194800.58
tr|A0A3Q0KC14|A0A3Q0KC14_SCHMA	HATFPSFISPNDTNLSLK	3	NA	NA	L	Male	1	JS_210618-Male1	837708.5
tr|A0A3Q0KC14|A0A3Q0KC14_SCHMA	LTGPFGMC[57.0215]TLSR	2	NA	NA	L	Male	1	JS_210618-Male1	622599.8
tr|A0A3Q0KC14|A0A3Q0KC14_SCHMA	GFNYHQGPEWLWPTGYYLR	3	NA	NA	L	Male	1	JS_210618-Male1	743522.9
tr|A0A3Q0KC14|A0A3Q0KC14_SCHMA	QSDC[57.0215]FDSFFELK	2	NA	NA	L	Male	1	JS_210618-Male1	NA
tr|A0A3Q0KC14|A0A3Q0KC14_SCHMA	KVDWTDIEC[57.0215]FVK	2	NA	NA	L	Male	1	JS_210618-Male1	581113.5
tr|A0A3Q0KC14|A0A3Q0KC14_SCHMA	KVDWTDIEC[57.0215]FVK	3	NA	NA	L	Male	1	JS_210618-Male1	288101.47
tr|A0A3Q0KC14|A0A3Q0KC14_SCHMA	QGNWLAHYLTER	2	NA	NA	L	Male	1	JS_210618-Male1	806056.94
tr|A0A3Q0KC14|A0A3Q0KC14_SCHMA	QGNWLAHYLTER	3	NA	NA	L	Male	1	JS_210618-Male1	NA
tr|A0A3Q0KC14|A0A3Q0KC14_SCHMA	NSFESHFWIPESTK	2	NA	NA	L	Male	1	JS_210618-Male1	246919.97
tr|A0A3Q0KC14|A0A3Q0KC14_SCHMA	NSFESHFWIPESTK	3	NA	NA	L	Male	1	JS_210618-Male1	335161.66
tr|A0A3Q0KC14|A0A3Q0KC14_SCHMA	NSFESHFWIPESTKDPNLLYNK	4	NA	NA	L	Male	1	JS_210618-Male1	NA
tr|A0A3Q0KC14|A0A3Q0KC14_SCHMA	LDNC[57.0215]HSTPLHVAQYMIDK	3	NA	NA	L	Male	1	JS_210618-Male1	NA
tr|A0A3Q0KC14|A0A3Q0KC14_SCHMA	HHLQAAVGNVLANAR	3	NA	NA	L	Male	1	JS_210618-Male1	150632.48
tr|A0A3Q0KC14|A0A3Q0KC14_SCHMA	YQDAANIILSYASLLR	3	NA	NA	L	Male	1	JS_210618-Male1	610244.7
tr|A0A3Q0KC41|A0A3Q0KC41_SCHMA	GVMSAVDAVVK	2	NA	NA	L	Male	1	JS_210618-Male1	479108.44
tr|A0A3Q0KC41|A0A3Q0KC41_SCHMA	LEDVQLQDLGR	2	NA	NA	L	Male	1	JS_210618-Male1	128267445
tr|A0A3Q0KC41|A0A3Q0KC41_SCHMA	TALVDAAGVASLLTTAETVVTDLPK	3	NA	NA	L	Male	1	JS_210618-Male1	190972.86
tr|A0A3Q0KC41|A0A3Q0KC41_SCHMA	EEMEASNSEYEK	2	NA	NA	L	Male	1	JS_210618-Male1	NA
tr|A0A3Q0KC41|A0A3Q0KC41_SCHMA	TLHDELEFIEGMK	3	NA	NA	L	Male	1	JS_210618-Male1	157983.61
tr|A0A3Q0KC41|A0A3Q0KC41_SCHMA	VGNDGTITVK	2	NA	NA	L	Male	1	JS_210618-Male1	NA
tr|A0A3Q0KC41|A0A3Q0KC41_SCHMA	DDC[57.0215]LLMR	2	NA	NA	L	Male	1	JS_210618-Male1	NA
tr|A0A3Q0KC41|A0A3Q0KC41_SCHMA	VGGSSEVEVSEK	2	NA	NA	L	Male	1	JS_210618-Male1	NA
tr|A0A3Q0KC41|A0A3Q0KC41_SCHMA	AAIEEGIVPGGGTALLR	2	NA	NA	L	Male	1	JS_210618-Male1	479248.1
tr|A0A3Q0KC41|A0A3Q0KC41_SCHMA	VMGMGQNMGYDAQNDAYVDMIEAGIIDPTK	3	NA	NA	L	Male	1	JS_210618-Male1	85135.19
tr|A0A3Q0KC41|A0A3Q0KC41_SCHMA	LVQDVANNTNEEAGDGTTTATVLAR	3	NA	NA	L	Male	1	JS_210618-Male1	NA
tr|A0A3Q0KC41|A0A3Q0KC41_SCHMA	C[57.0215]EFQDAFVLFSEK	2	NA	NA	L	Male	1	JS_210618-Male1	NA
tr|A0A3Q0KC41|A0A3Q0KC41_SCHMA	NVIIESSWK	2	NA	NA	L	Male	1	JS_210618-Male1	NA
tr|A0A3Q0KC41|A0A3Q0KC41_SCHMA	AIGDLIATAMK	2	NA	NA	L	Male	1	JS_210618-Male1	365315.06
tr|A0A3Q0KC43|A0A3Q0KC43_SCHMA	SEFPDLAK	2	NA	NA	L	Male	1	JS_210618-Male1	NA
tr|A0A3Q0KC43|A0A3Q0KC43_SCHMA	ATGTTIR	2	NA	NA	L	Male	1	JS_210618-Male1	NA
tr|A0A3Q0KC43|A0A3Q0KC43_SCHMA	LWQSFYDSVQR	2	NA	NA	L	Male	1	JS_210618-Male1	NA
tr|A0A3Q0KC43|A0A3Q0KC43_SCHMA	TGHTYGQHFLC[57.0215]VTLEK	3	NA	NA	L	Male	1	JS_210618-Male1	NA
tr|A0A3Q0KC43|A0A3Q0KC43_SCHMA	TGHTYGQHFLC[57.0215]VTLEK	4	NA	NA	L	Male	1	JS_210618-Male1	NA
tr|A0A3Q0KC43|A0A3Q0KC43_SCHMA	LVDKPDSVIGMYNDEIPK	3	NA	NA	L	Male	1	JS_210618-Male1	NA
tr|A0A3Q0KC43|A0A3Q0KC43_SCHMA	SLDTETWQHDGSIPSAC[57.0215]HR	3	NA	NA	L	Male	1	JS_210618-Male1	NA
tr|A0A3Q0KC43|A0A3Q0KC43_SCHMA	SLDTETWQHDGSIPSAC[57.0215]HR	4	NA	NA	L	Male	1	JS_210618-Male1	NA
tr|A0A3Q0KC43|A0A3Q0KC43_SCHMA	GAFAFDDTNTGFWVIHSIPK	3	NA	NA	L	Male	1	JS_210618-Male1	NA
tr|A0A3Q0KC43|A0A3Q0KC43_SCHMA	WAVTVPSK	2	NA	NA	L	Male	1	JS_210618-Male1	NA
tr|A0A3Q0KC43|A0A3Q0KC43_SCHMA	NIESIYIR	2	NA	NA	L	Male	1	JS_210618-Male1	NA
tr|A0A3Q0KC43|A0A3Q0KC43_SCHMA	GYDVVFMNADQR	2	NA	NA	L	Male	1	JS_210618-Male1	NA
tr|A0A3Q0KC43|A0A3Q0KC43_SCHMA	VFTETQSNVIELQTAK	3	NA	NA	L	Male	1	JS_210618-Male1	NA
tr|A0A3Q0KC43|A0A3Q0KC43_SCHMA	DLYADFVAPK	2	NA	NA	L	Male	1	JS_210618-Male1	NA
tr|A0A3Q0KC43|A0A3Q0KC43_SCHMA	GYDVVFMNADQR	3	NA	NA	L	Male	1	JS_210618-Male1	NA
tr|A0A3Q0KC43|A0A3Q0KC43_SCHMA	DLYADFVAPK	3	NA	NA	L	Male	1	JS_210618-Male1	NA
tr|A0A3Q0KC43|A0A3Q0KC43_SCHMA	SFQLNHFSK	3	NA	NA	L	Male	1	JS_210618-Male1	NA
tr|A0A3Q0KC43|A0A3Q0KC43_SCHMA	NTFESMFK	2	NA	NA	L	Male	1	JS_210618-Male1	NA
tr|A0A3Q0KC43|A0A3Q0KC43_SCHMA	PLFQGAHIASSLK	2	NA	NA	L	Male	1	JS_210618-Male1	NA
tr|A0A3Q0KC43|A0A3Q0KC43_SCHMA	SLITQFALAR	2	NA	NA	L	Male	1	JS_210618-Male1	NA
tr|A0A3Q0KC43|A0A3Q0KC43_SCHMA	PLFQGAHIASSLK	3	NA	NA	L	Male	1	JS_210618-Male1	NA
tr|A0A3Q0KC44|A0A3Q0KC44_SCHMA	EELSAAPDPGWPDC[57.0215]FNSGVFVFK	2	NA	NA	L	Male	1	JS_210618-Male1	NA
tr|A0A3Q0KC44|A0A3Q0KC44_SCHMA	EELSAAPDPGWPDC[57.0215]FNSGVFVFK	3	NA	NA	L	Male	1	JS_210618-Male1	NA
tr|A0A3Q0KC44|A0A3Q0KC44_SCHMA	EELSAAPDPGWPDC[57.0215]FNSGVFVFKPSLETYNK	3	NA	NA	L	Male	1	JS_210618-Male1	NA
tr|A0A3Q0KC44|A0A3Q0KC44_SCHMA	GSFDGGDQGLLNIFFSDWATK	2	NA	NA	L	Male	1	JS_210618-Male1	409941.75
tr|A0A3Q0KC44|A0A3Q0KC44_SCHMA	GSFDGGDQGLLNIFFSDWATK	3	NA	NA	L	Male	1	JS_210618-Male1	NA
tr|A0A3Q0KC44|A0A3Q0KC44_SCHMA	VVHFIGSEKPWHC[57.0215]GLDK	2	NA	NA	L	Male	1	JS_210618-Male1	NA
tr|A0A3Q0KC44|A0A3Q0KC44_SCHMA	VVHFIGSEKPWHC[57.0215]GLDK	3	NA	NA	L	Male	1	JS_210618-Male1	NA
tr|A0A3Q0KC44|A0A3Q0KC44_SCHMA	VVHFIGSEKPWHC[57.0215]GLDK	4	NA	NA	L	Male	1	JS_210618-Male1	1525130.1
tr|A0A3Q0KC44|A0A3Q0KC44_SCHMA	LTPGESDFVGK	2	NA	NA	L	Male	1	JS_210618-Male1	5663310.0
tr|A0A3Q0KC44|A0A3Q0KC44_SCHMA	LAQIEISQSSPSLTQVSDESER	3	NA	NA	L	Male	1	JS_210618-Male1	1211648.1
tr|A0A3Q0KC44|A0A3Q0KC44_SCHMA	NIDDLFEREELSAAPDPGWPDC[57.0215]FNSGVFVFK	3	NA	NA	L	Male	1	JS_210618-Male1	NA
tr|A0A3Q0KC44|A0A3Q0KC44_SCHMA	NIDDLFEREELSAAPDPGWPDC[57.0215]FNSGVFVFKPSLETYNK	4	NA	NA	L	Male	1	JS_210618-Male1	NA
tr|A0A3Q0KC44|A0A3Q0KC44_SCHMA	AVFMDADTVVLR	2	NA	NA	L	Male	1	JS_210618-Male1	6901623.0
tr|A0A3Q0KC44|A0A3Q0KC44_SCHMA	GQMDYMGSDSFEK	2	NA	NA	L	Male	1	JS_210618-Male1	1885498.8
tr|A0A3Q0KC44|A0A3Q0KC44_SCHMA	AVFMDADTVVLR	3	NA	NA	L	Male	1	JS_210618-Male1	711319.75
tr|A0A3Q0KC44|A0A3Q0KC44_SCHMA	PDLGVTFTK	2	NA	NA	L	Male	1	JS_210618-Male1	1087174.4
tr|A0A3Q0KC44|A0A3Q0KC44_SCHMA	LLSFAVSR	2	NA	NA	L	Male	1	JS_210618-Male1	NA
tr|A0A3Q0KC44|A0A3Q0KC44_SCHMA	FVDVLDSK	2	NA	NA	L	Male	1	JS_210618-Male1	3792963.0
tr|A0A3Q0KC44|A0A3Q0KC44_SCHMA	FVDVLDSKDETNLALLSRPDLGVTFTK	3	NA	NA	L	Male	1	JS_210618-Male1	716969.25
tr|A0A3Q0KC44|A0A3Q0KC44_SCHMA	FVDVLDSKDETNLALLSRPDLGVTFTK	4	NA	NA	L	Male	1	JS_210618-Male1	NA
tr|A0A3Q0KC44|A0A3Q0KC44_SCHMA	PSLETYNK	2	NA	NA	L	Male	1	JS_210618-Male1	NA
tr|A0A3Q0KC44|A0A3Q0KC44_SCHMA	IQNLLESK	2	NA	NA	L	Male	1	JS_210618-Male1	2149331.2
tr|A0A3Q0KC80|A0A3Q0KC80_SCHMA	VC[57.0215]WSHLESQDC[57.0215]VTGSGIQVSQDVTK	3	NA	NA	L	Male	1	JS_210618-Male1	NA
tr|A0A3Q0KC80|A0A3Q0KC80_SCHMA	FDWYQSEDNVWIDC[57.0215]FR	3	NA	NA	L	Male	1	JS_210618-Male1	312552.3
tr|A0A3Q0KC86|A0A3Q0KC86_SCHMA	AAADTTLLQASSNVEPVGR	3	NA	NA	L	Male	1	JS_210618-Male1	NA
tr|A0A3Q0KC86|A0A3Q0KC86_SCHMA	ELPGHTGYLSC[57.0215]C[57.0215]R	2	NA	NA	L	Male	1	JS_210618-Male1	NA
tr|A0A3Q0KC86|A0A3Q0KC86_SCHMA	NLVSASQDGK	2	NA	NA	L	Male	1	JS_210618-Male1	NA
tr|A0A3Q0KC86|A0A3Q0KC86_SCHMA	ELPGHTGYLSC[57.0215]C[57.0215]R	3	NA	NA	L	Male	1	JS_210618-Male1	NA
tr|A0A3Q0KC86|A0A3Q0KC86_SCHMA	IYAMHWSTDSR	3	NA	NA	L	Male	1	JS_210618-Male1	177129.06
tr|A0A3Q0KC86|A0A3Q0KC86_SCHMA	LLLGGYDDFNC[57.0215]NIWDTLK	2	NA	NA	L	Male	1	JS_210618-Male1	NA
tr|A0A3Q0KC86|A0A3Q0KC86_SCHMA	LLLGGYDDFNC[57.0215]NIWDTLK	3	NA	NA	L	Male	1	JS_210618-Male1	253351.52
tr|A0A3Q0KC86|A0A3Q0KC86_SCHMA	LIVWDGYTTNK	2	NA	NA	L	Male	1	JS_210618-Male1	NA
tr|A0A3Q0KC86|A0A3Q0KC86_SCHMA	VHAIPLR	2	NA	NA	L	Male	1	JS_210618-Male1	NA
tr|A0A3Q0KC93|A0A3Q0KC93_SCHMA	SLLNTVIDSDNVHLR	3	NA	NA	L	Male	1	JS_210618-Male1	NA
tr|A0A3Q0KC96|A0A3Q0KC96_SCHMA	GLSGEGVIC[57.0215]DVGSFDYLLPVPK	3	NA	NA	L	Male	1	JS_210618-Male1	NA
tr|A0A3Q0KC96|A0A3Q0KC96_SCHMA	SLYHVLPEFSQEPLDSGEK	2	NA	NA	L	Male	1	JS_210618-Male1	NA
tr|A0A3Q0KC96|A0A3Q0KC96_SCHMA	SLYHVLPEFSQEPLDSGEK	3	NA	NA	L	Male	1	JS_210618-Male1	292987.6
tr|A0A3Q0KC96|A0A3Q0KC96_SCHMA	GYFSIAEHLLR	2	NA	NA	L	Male	1	JS_210618-Male1	NA
tr|A0A3Q0KC96|A0A3Q0KC96_SCHMA	HYDLLDVFR	2	NA	NA	L	Male	1	JS_210618-Male1	NA
tr|A0A3Q0KC96|A0A3Q0KC96_SCHMA	FALLGQMFMC[57.0215]EGK	2	NA	NA	L	Male	1	JS_210618-Male1	NA
tr|A0A3Q0KCA6|A0A3Q0KCA6_SCHMA	FSIGGDATPTER	2	NA	NA	L	Male	1	JS_210618-Male1	NA
tr|A0A3Q0KCB8|A0A3Q0KCB8_SCHMA	GAILTTMLATR	2	NA	NA	L	Male	1	JS_210618-Male1	NA
tr|A0A3Q0KCB8|A0A3Q0KCB8_SCHMA	FYFEQIIPK	2	NA	NA	L	Male	1	JS_210618-Male1	476020.25
tr|A0A3Q0KCC6|A0A3Q0KCC6_SCHMA	FDQQQGPQLR	2	NA	NA	L	Male	1	JS_210618-Male1	NA
tr|A0A3Q0KCC6|A0A3Q0KCC6_SCHMA	TNPEWAVDGLNR	2	NA	NA	L	Male	1	JS_210618-Male1	652361.9
tr|A0A3Q0KCC6|A0A3Q0KCC6_SCHMA	NHITITELQGPIK	2	NA	NA	L	Male	1	JS_210618-Male1	NA
tr|A0A3Q0KCC6|A0A3Q0KCC6_SCHMA	AAGLDAIQIYIPWNFHQPEK	3	NA	NA	L	Male	1	JS_210618-Male1	NA
tr|A0A3Q0KCC6|A0A3Q0KCC6_SCHMA	SEFPLIMESLR	2	NA	NA	L	Male	1	JS_210618-Male1	157651.23
tr|A0A3Q0KCC6|A0A3Q0KCC6_SCHMA	SHLLENK	2	NA	NA	L	Male	1	JS_210618-Male1	NA
tr|A0A3Q0KCC6|A0A3Q0KCC6_SCHMA	FFGISDIAHVYTGDK	3	NA	NA	L	Male	1	JS_210618-Male1	NA
tr|A0A3Q0KCC6|A0A3Q0KCC6_SCHMA	GVYDFDGDR	2	NA	NA	L	Male	1	JS_210618-Male1	NA
tr|A0A3Q0KCC6|A0A3Q0KCC6_SCHMA	SSDPEYMK	2	NA	NA	L	Male	1	JS_210618-Male1	NA
tr|A0A3Q0KCC6|A0A3Q0KCC6_SCHMA	SGHYTFHGSIR	3	NA	NA	L	Male	1	JS_210618-Male1	NA
tr|A0A3Q0KCC6|A0A3Q0KCC6_SCHMA	YLATVNFGPTTAPVPK	2	NA	NA	L	Male	1	JS_210618-Male1	NA
tr|A0A3Q0KCC6|A0A3Q0KCC6_SCHMA	YLATVNFGPTTAPVPK	3	NA	NA	L	Male	1	JS_210618-Male1	NA
tr|A0A3Q0KCF3|A0A3Q0KCF3_SCHMA	IIDPSEQYMTYNDR	2	NA	NA	L	Male	1	JS_210618-Male1	2749195.8
tr|A0A3Q0KCF3|A0A3Q0KCF3_SCHMA	IIDPSEQYMTYNDR	3	NA	NA	L	Male	1	JS_210618-Male1	1191284.4
tr|A0A3Q0KCF3|A0A3Q0KCF3_SCHMA	NC[57.0215]FTC[57.0215]AAC[57.0215]HQSLAGK	3	NA	NA	L	Male	1	JS_210618-Male1	NA
tr|A0A3Q0KCF3|A0A3Q0KCF3_SCHMA	WHPEC[57.0215]FVC[57.0215]TIC[57.0215]K	2	NA	NA	L	Male	1	JS_210618-Male1	861507.94
tr|A0A3Q0KCF3|A0A3Q0KCF3_SCHMA	PFTSGSILSALDK	2	NA	NA	L	Male	1	JS_210618-Male1	2333878.8
tr|A0A3Q0KCF3|A0A3Q0KCF3_SCHMA	PFTSGSILSALDKK	3	NA	NA	L	Male	1	JS_210618-Male1	452582.38
tr|A0A3Q0KCF3|A0A3Q0KCF3_SCHMA	NDDPFC[57.0215]ANC[57.0215]WK	2	NA	NA	L	Male	1	JS_210618-Male1	1409341.5
tr|A0A3Q0KCF9|A0A3Q0KCF9_SCHMA	KSELFQDDLYPDTIGDMPSLTADEWMSGK	3	NA	NA	L	Male	1	JS_210618-Male1	157039.9
tr|A0A3Q0KCF9|A0A3Q0KCF9_SCHMA	VTSHHNQQPGSK	3	NA	NA	L	Male	1	JS_210618-Male1	115052.49
tr|A0A3Q0KCF9|A0A3Q0KCF9_SCHMA	FC[57.0215]AVNPK	2	NA	NA	L	Male	1	JS_210618-Male1	345310.97
tr|A0A3Q0KCF9|A0A3Q0KCF9_SCHMA	GMGWMPK	2	NA	NA	L	Male	1	JS_210618-Male1	187518.25
tr|A0A3Q0KCF9|A0A3Q0KCF9_SCHMA	YFEITDEQPYVHYINMLTSSDPQR	3	NA	NA	L	Male	1	JS_210618-Male1	203660.08
tr|A0A3Q0KCF9|A0A3Q0KCF9_SCHMA	VIASTPAADKEEQDSNLTVPQNK	3	NA	NA	L	Male	1	JS_210618-Male1	468319.16
tr|A0A3Q0KCF9|A0A3Q0KCF9_SCHMA	GLC[57.0215]EVIPFTVPR	2	NA	NA	L	Male	1	JS_210618-Male1	201166.1
tr|A0A3Q0KCF9|A0A3Q0KCF9_SCHMA	DADPILISLK	2	NA	NA	L	Male	1	JS_210618-Male1	NA
tr|A0A3Q0KCF9|A0A3Q0KCF9_SCHMA	GLDVNQNEIAR	2	NA	NA	L	Male	1	JS_210618-Male1	510340.0
tr|A0A3Q0KCF9|A0A3Q0KCF9_SCHMA	IFTTGFSPMSER	2	NA	NA	L	Male	1	JS_210618-Male1	710870.6
tr|A0A3Q0KCF9|A0A3Q0KCF9_SCHMA	VYIWNVSTEEPLVEIK	2	NA	NA	L	Male	1	JS_210618-Male1	225335.31
tr|A0A3Q0KCL6|A0A3Q0KCL6_SCHMA	TAGLGGLSGPEAALAMR	2	NA	NA	L	Male	1	JS_210618-Male1	803313.7
tr|A0A3Q0KCL6|A0A3Q0KCL6_SCHMA	GGDATVYSR	2	NA	NA	L	Male	1	JS_210618-Male1	NA
tr|A0A3Q0KCL6|A0A3Q0KCL6_SCHMA	LGELEFEAMMR	2	NA	NA	L	Male	1	JS_210618-Male1	NA
tr|A0A3Q0KCM5|A0A3Q0KCM5_SCHMA	VFNYNTLER	2	NA	NA	L	Male	1	JS_210618-Male1	NA
tr|A0A3Q0KCM5|A0A3Q0KCM5_SCHMA	TIEVC[57.0215]TSPVR	2	NA	NA	L	Male	1	JS_210618-Male1	NA
tr|A0A3Q0KCM5|A0A3Q0KCM5_SCHMA	SLTGLTFYDWLTGR	2	NA	NA	L	Male	1	JS_210618-Male1	NA
tr|A0A3Q0KCM9|A0A3Q0KCM9_SCHMA	LPTVIDSLMR	2	NA	NA	L	Male	1	JS_210618-Male1	48083383
tr|A0A3Q0KCR4|A0A3Q0KCR4_SCHMA	YFLDDLDR	2	NA	NA	L	Male	1	JS_210618-Male1	NA
tr|A0A3Q0KCR4|A0A3Q0KCR4_SCHMA	SNEYQLNDSAK	2	NA	NA	L	Male	1	JS_210618-Male1	NA
tr|A0A3Q0KCR4|A0A3Q0KCR4_SCHMA	LLLLGAGESGK	2	NA	NA	L	Male	1	JS_210618-Male1	NA
tr|A0A3Q0KCR4|A0A3Q0KCR4_SCHMA	IVC[57.0215]DVIQAMEDTKPFSEDLLDAMK	3	NA	NA	L	Male	1	JS_210618-Male1	609867.5
tr|A0A3Q0KCR4|A0A3Q0KCR4_SCHMA	DYMPTEQDILR	2	NA	NA	L	Male	1	JS_210618-Male1	NA
tr|A0A3Q0KCR4|A0A3Q0KCR4_SCHMA	LFDSIC[57.0215]NNK	2	NA	NA	L	Male	1	JS_210618-Male1	NA
tr|A0A3Q0KCS4|A0A3Q0KCS4_SCHMA	LVPQDSAQLEDMYK	2	NA	NA	L	Male	1	JS_210618-Male1	542846.8
tr|A0A3Q0KCS6|A0A3Q0KCS6_SCHMA	GPVYPIK	2	NA	NA	L	Male	1	JS_210618-Male1	NA
tr|A0A3Q0KCS6|A0A3Q0KCS6_SCHMA	AGLINVAR	2	NA	NA	L	Male	1	JS_210618-Male1	NA
tr|A0A3Q0KCS6|A0A3Q0KCS6_SCHMA	ATGGQLIVSLADMEGDEVFDPTK	2	NA	NA	L	Male	1	JS_210618-Male1	NA
tr|A0A3Q0KCS6|A0A3Q0KCS6_SCHMA	ATGGQLIVSLADMEGDEVFDPTK	3	NA	NA	L	Male	1	JS_210618-Male1	NA
tr|A0A3Q0KCS6|A0A3Q0KCS6_SCHMA	IAFLDFSLQK	2	NA	NA	L	Male	1	JS_210618-Male1	367430.28
tr|A0A3Q0KCS6|A0A3Q0KCS6_SCHMA	GDVTITNDGATILK	2	NA	NA	L	Male	1	JS_210618-Male1	223388.81
tr|A0A3Q0KCS6|A0A3Q0KCS6_SCHMA	IC[57.0215]DDELIILR	2	NA	NA	L	Male	1	JS_210618-Male1	1217316.1
tr|A0A3Q0KCS6|A0A3Q0KCS6_SCHMA	WWGLDLNNQYVADC[57.0215]K	2	NA	NA	L	Male	1	JS_210618-Male1	274983.78
tr|A0A3Q0KCS6|A0A3Q0KCS6_SCHMA	SC[57.0215]HNSSQSKPDQAHYK	2	NA	NA	L	Male	1	JS_210618-Male1	126559.4
tr|A0A3Q0KCS6|A0A3Q0KCS6_SCHMA	SC[57.0215]HNSSQSKPDQAHYK	3	NA	NA	L	Male	1	JS_210618-Male1	NA
tr|A0A3Q0KCS6|A0A3Q0KCS6_SCHMA	LGNAEEVSQER	2	NA	NA	L	Male	1	JS_210618-Male1	1462923.6
tr|A0A3Q0KCS6|A0A3Q0KCS6_SCHMA	TSLGPVGLDK	2	NA	NA	L	Male	1	JS_210618-Male1	440761.72
tr|A0A3Q0KCS6|A0A3Q0KCS6_SCHMA	IVPGAGAC[57.0215]ETAVSIYLENYALTLSSR	3	NA	NA	L	Male	1	JS_210618-Male1	264814.44
tr|A0A3Q0KCS6|A0A3Q0KCS6_SCHMA	SLHDALLVVK	2	NA	NA	L	Male	1	JS_210618-Male1	NA
tr|A0A3Q0KCS6|A0A3Q0KCS6_SCHMA	SMSESMLIDGYALNC[57.0215]TAASQQMPR	3	NA	NA	L	Male	1	JS_210618-Male1	NA
tr|A0A3Q0KCS6|A0A3Q0KCS6_SCHMA	LLDVEHPAAK	3	NA	NA	L	Male	1	JS_210618-Male1	NA
tr|A0A3Q0KCS6|A0A3Q0KCS6_SCHMA	GANDFYVDEMER	2	NA	NA	L	Male	1	JS_210618-Male1	NA
tr|A0A3Q0KCS6|A0A3Q0KCS6_SCHMA	EIGVFEPLVSK	2	NA	NA	L	Male	1	JS_210618-Male1	464075.06
tr|A0A3Q0KCS6|A0A3Q0KCS6_SCHMA	AMLSIPK	2	NA	NA	L	Male	1	JS_210618-Male1	562869.44
tr|A0A3Q0KCS6|A0A3Q0KCS6_SCHMA	EQLAIAEFAR	2	NA	NA	L	Male	1	JS_210618-Male1	NA
tr|A0A3Q0KCT5|A0A3Q0KCT5_SCHMA	DGQC[57.0215]STDNNDIITC[57.0215]TR	3	NA	NA	L	Male	1	JS_210618-Male1	NA
tr|A0A3Q0KCT5|A0A3Q0KCT5_SCHMA	RYELQAEVIYTEDFR	3	NA	NA	L	Male	1	JS_210618-Male1	NA
tr|A0A3Q0KCT5|A0A3Q0KCT5_SCHMA	GILPMDSDEAAESLSK	2	NA	NA	L	Male	1	JS_210618-Male1	3215528.8
tr|A0A3Q0KCT5|A0A3Q0KCT5_SCHMA	GILPMDSDEAAESLSK	3	NA	NA	L	Male	1	JS_210618-Male1	450726.4
tr|A0A3Q0KCT5|A0A3Q0KCT5_SCHMA	NSPGIIGEFMC[57.0215]TIQNIQTTMNIER	2	NA	NA	L	Male	1	JS_210618-Male1	NA
tr|A0A3Q0KCT5|A0A3Q0KCT5_SCHMA	NSPGIIGEFMC[57.0215]TIQNIQTTMNIER	3	NA	NA	L	Male	1	JS_210618-Male1	NA
tr|A0A3Q0KCT5|A0A3Q0KCT5_SCHMA	SITMGTSSDIR	2	NA	NA	L	Male	1	JS_210618-Male1	2512602.5
tr|A0A3Q0KCT5|A0A3Q0KCT5_SCHMA	SITM[15.9949]GTSSDIR	2	NA	NA	L	Male	1	JS_210618-Male1	206591.03
tr|A0A3Q0KCT5|A0A3Q0KCT5_SCHMA	YELQDVWPDSVDDSVITVTWSMPK	3	NA	NA	L	Male	1	JS_210618-Male1	740703.3
tr|A0A3Q0KCT5|A0A3Q0KCT5_SCHMA	TQEAQSGPLWYAMESLIFDPVNK	2	NA	NA	L	Male	1	JS_210618-Male1	710701.8
tr|A0A3Q0KCT5|A0A3Q0KCT5_SCHMA	TQEAQSGPLWYAMESLIFDPVNK	3	NA	NA	L	Male	1	JS_210618-Male1	NA
tr|A0A3Q0KCT5|A0A3Q0KCT5_SCHMA	RDDMPQEYTLHFNGMESLTK	3	NA	NA	L	Male	1	JS_210618-Male1	NA
tr|A0A3Q0KCT5|A0A3Q0KCT5_SCHMA	QMYTAER	2	NA	NA	L	Male	1	JS_210618-Male1	NA
tr|A0A3Q0KCT5|A0A3Q0KCT5_SCHMA	C[57.0215]EYLNLFR	2	NA	NA	L	Male	1	JS_210618-Male1	811364.5
tr|A0A3Q0KCT5|A0A3Q0KCT5_SCHMA	LSTSPNDDNNQK	2	NA	NA	L	Male	1	JS_210618-Male1	1100966.4
tr|A0A3Q0KCT5|A0A3Q0KCT5_SCHMA	SGC[57.0215]SPSESEDEVVASVQLK	2	NA	NA	L	Male	1	JS_210618-Male1	902640.3
tr|A0A3Q0KCT5|A0A3Q0KCT5_SCHMA	NTHGLFHAELNQK	2	NA	NA	L	Male	1	JS_210618-Male1	499049.97
tr|A0A3Q0KCT5|A0A3Q0KCT5_SCHMA	SGC[57.0215]SPSESEDEVVASVQLK	3	NA	NA	L	Male	1	JS_210618-Male1	NA
tr|A0A3Q0KCT5|A0A3Q0KCT5_SCHMA	TGFVGNSLLWSFQSDK	2	NA	NA	L	Male	1	JS_210618-Male1	1724706.6
tr|A0A3Q0KCT5|A0A3Q0KCT5_SCHMA	LWIEDEVHVQTEEVFISPGER	3	NA	NA	L	Male	1	JS_210618-Male1	NA
tr|A0A3Q0KCT5|A0A3Q0KCT5_SCHMA	TGFVGNSLLWSFQSDKEGWTR	3	NA	NA	L	Male	1	JS_210618-Male1	759471.4
tr|A0A3Q0KCT5|A0A3Q0KCT5_SCHMA	VEIMNEMK	2	NA	NA	L	Male	1	JS_210618-Male1	NA
tr|A0A3Q0KCT5|A0A3Q0KCT5_SCHMA	SPESSDKPGK	2	NA	NA	L	Male	1	JS_210618-Male1	946621.3
tr|A0A3Q0KCT5|A0A3Q0KCT5_SCHMA	TYSVTSVHFVTSK	2	NA	NA	L	Male	1	JS_210618-Male1	2564911.5
tr|A0A3Q0KCT5|A0A3Q0KCT5_SCHMA	TASPGQLDWMLPSGEK	2	NA	NA	L	Male	1	JS_210618-Male1	3952103.0
tr|A0A3Q0KCT5|A0A3Q0KCT5_SCHMA	IYDLIIR	2	NA	NA	L	Male	1	JS_210618-Male1	2019878.6
tr|A0A3Q0KCT5|A0A3Q0KCT5_SCHMA	TASPGQLDWMLPSGEK	3	NA	NA	L	Male	1	JS_210618-Male1	926914.94
tr|A0A3Q0KCT5|A0A3Q0KCT5_SCHMA	QGDDNDNLSILK	2	NA	NA	L	Male	1	JS_210618-Male1	1372255.4
tr|A0A3Q0KCT5|A0A3Q0KCT5_SCHMA	VADGILSC[57.0215]R	2	NA	NA	L	Male	1	JS_210618-Male1	1901612.6
tr|A0A3Q0KCT5|A0A3Q0KCT5_SCHMA	SC[57.0215]PMNGHIVR	2	NA	NA	L	Male	1	JS_210618-Male1	155457.31
tr|A0A3Q0KCT5|A0A3Q0KCT5_SCHMA	TGQTDLK	2	NA	NA	L	Male	1	JS_210618-Male1	NA
tr|A0A3Q0KCT5|A0A3Q0KCT5_SCHMA	EYNC[57.0215]PTTDLESYTFDYVTVNVK	3	NA	NA	L	Male	1	JS_210618-Male1	NA
tr|A0A3Q0KCT5|A0A3Q0KCT5_SCHMA	VIGEVDEYPDYIK	2	NA	NA	L	Male	1	JS_210618-Male1	5761697.5
tr|A0A3Q0KCT5|A0A3Q0KCT5_SCHMA	VIGEVDEYPDYIK	3	NA	NA	L	Male	1	JS_210618-Male1	NA
tr|A0A3Q0KCT5|A0A3Q0KCT5_SCHMA	PSILELMNKPTELHK	2	NA	NA	L	Male	1	JS_210618-Male1	NA
tr|A0A3Q0KCT5|A0A3Q0KCT5_SCHMA	LIVTMPR	2	NA	NA	L	Male	1	JS_210618-Male1	2760173.5
tr|A0A3Q0KCT5|A0A3Q0KCT5_SCHMA	PSILELMNKPTELHK	3	NA	NA	L	Male	1	JS_210618-Male1	714214.4
tr|A0A3Q0KCT5|A0A3Q0KCT5_SCHMA	SDDDNDDQPYTIK	2	NA	NA	L	Male	1	JS_210618-Male1	520254.7
tr|A0A3Q0KCT5|A0A3Q0KCT5_SCHMA	PSILELMNKPTELHK	4	NA	NA	L	Male	1	JS_210618-Male1	891818.44
tr|A0A3Q0KCT5|A0A3Q0KCT5_SCHMA	QHGGVYAC[57.0215]FIR	2	NA	NA	L	Male	1	JS_210618-Male1	594035.56
tr|A0A3Q0KCT5|A0A3Q0KCT5_SCHMA	IENLLPGR	2	NA	NA	L	Male	1	JS_210618-Male1	2318894.2
tr|A0A3Q0KCT5|A0A3Q0KCT5_SCHMA	SDDDNDDQPYTIKDENDDVK	3	NA	NA	L	Male	1	JS_210618-Male1	NA
tr|A0A3Q0KCT5|A0A3Q0KCT5_SCHMA	PSQIPSC[57.0215]LNLETLNTQFILR	2	NA	NA	L	Male	1	JS_210618-Male1	701847.6
tr|A0A3Q0KCT5|A0A3Q0KCT5_SCHMA	NNLDDITLFK	2	NA	NA	L	Male	1	JS_210618-Male1	NA
tr|A0A3Q0KCT5|A0A3Q0KCT5_SCHMA	PSQIPSC[57.0215]LNLETLNTQFILR	3	NA	NA	L	Male	1	JS_210618-Male1	438107.12
tr|A0A3Q0KCT5|A0A3Q0KCT5_SCHMA	IINLQNDC[57.0215]TLTASSDNDGANFK	3	NA	NA	L	Male	1	JS_210618-Male1	1938915.0
tr|A0A3Q0KCT5|A0A3Q0KCT5_SCHMA	IIQSNAEK	2	NA	NA	L	Male	1	JS_210618-Male1	1171883.8
tr|A0A3Q0KCT5|A0A3Q0KCT5_SCHMA	DEENDQESDGNTK	2	NA	NA	L	Male	1	JS_210618-Male1	53844195
tr|A0A3Q0KCT5|A0A3Q0KCT5_SCHMA	NPEDTLSSGVWLSELK	2	NA	NA	L	Male	1	JS_210618-Male1	3592575.2
tr|A0A3Q0KCT5|A0A3Q0KCT5_SCHMA	THQYYSQYEC[57.0215]SC[57.0215]QATDNK	3	NA	NA	L	Male	1	JS_210618-Male1	254314.53
tr|A0A3Q0KCT5|A0A3Q0KCT5_SCHMA	THQYYSQYEC[57.0215]SC[57.0215]QATDNKK	3	NA	NA	L	Male	1	JS_210618-Male1	383798.0
tr|A0A3Q0KCT5|A0A3Q0KCT5_SCHMA	NPEDTLSSGVWLSELK	3	NA	NA	L	Male	1	JS_210618-Male1	1711055.4
tr|A0A3Q0KCT5|A0A3Q0KCT5_SCHMA	THQYYSQYEC[57.0215]SC[57.0215]QATDNKK	4	NA	NA	L	Male	1	JS_210618-Male1	NA
tr|A0A3Q0KCT5|A0A3Q0KCT5_SCHMA	TTETLNDK	2	NA	NA	L	Male	1	JS_210618-Male1	707501.06
tr|A0A3Q0KCT5|A0A3Q0KCT5_SCHMA	ALIITSSGVNTIR	2	NA	NA	L	Male	1	JS_210618-Male1	2483538.2
tr|A0A3Q0KCT5|A0A3Q0KCT5_SCHMA	VISDNIAC[57.0215]R	2	NA	NA	L	Male	1	JS_210618-Male1	1293695.0
tr|A0A3Q0KCT5|A0A3Q0KCT5_SCHMA	TNANIEEISVQAFPGINVGSDLWSIPVYK	3	NA	NA	L	Male	1	JS_210618-Male1	1083645.4
tr|A0A3Q0KCT5|A0A3Q0KCT5_SCHMA	VISDNIAC[57.0215]RPTYLLLEFIEPNIETLK	3	NA	NA	L	Male	1	JS_210618-Male1	4027644.2
tr|A0A3Q0KCT5|A0A3Q0KCT5_SCHMA	PTYLLLEFIEPNIETLK	2	NA	NA	L	Male	1	JS_210618-Male1	NA
tr|A0A3Q0KCT5|A0A3Q0KCT5_SCHMA	TNANIEEISVQAFPGINVGSDLWSIPVYK	4	NA	NA	L	Male	1	JS_210618-Male1	320549.9
tr|A0A3Q0KCT5|A0A3Q0KCT5_SCHMA	VISDNIAC[57.0215]RPTYLLLEFIEPNIETLK	4	NA	NA	L	Male	1	JS_210618-Male1	NA
tr|A0A3Q0KCT5|A0A3Q0KCT5_SCHMA	GTPFDENR	2	NA	NA	L	Male	1	JS_210618-Male1	1421101.2
tr|A0A3Q0KCT5|A0A3Q0KCT5_SCHMA	PTYLLLEFIEPNIETLK	3	NA	NA	L	Male	1	JS_210618-Male1	849852.6
tr|A0A3Q0KCT5|A0A3Q0KCT5_SCHMA	IKLPSNQK	2	NA	NA	L	Male	1	JS_210618-Male1	NA
tr|A0A3Q0KCT5|A0A3Q0KCT5_SCHMA	ITHATIK	2	NA	NA	L	Male	1	JS_210618-Male1	638363.25
tr|A0A3Q0KCT5|A0A3Q0KCT5_SCHMA	VITIVHSNPK	2	NA	NA	L	Male	1	JS_210618-Male1	270076.06
tr|A0A3Q0KCT5|A0A3Q0KCT5_SCHMA	VITIVHSNPK	3	NA	NA	L	Male	1	JS_210618-Male1	697685.94
tr|A0A3Q0KCT5|A0A3Q0KCT5_SCHMA	VITIVHSNPKDEENDQESDGNTK	3	NA	NA	L	Male	1	JS_210618-Male1	1488362.2
tr|A0A3Q0KCT5|A0A3Q0KCT5_SCHMA	VITIVHSNPKDEENDQESDGNTK	4	NA	NA	L	Male	1	JS_210618-Male1	2149362.2
tr|A0A3Q0KCT5|A0A3Q0KCT5_SCHMA	LQWVYIPLNTDNK	2	NA	NA	L	Male	1	JS_210618-Male1	2561194.8
tr|A0A3Q0KCT5|A0A3Q0KCT5_SCHMA	LQWVYIPLNTDNK	3	NA	NA	L	Male	1	JS_210618-Male1	498211.56
tr|A0A3Q0KCT5|A0A3Q0KCT5_SCHMA	TIHGQIIQFK	2	NA	NA	L	Male	1	JS_210618-Male1	2047683.2
tr|A0A3Q0KCT5|A0A3Q0KCT5_SCHMA	TIHGQIIQFK	3	NA	NA	L	Male	1	JS_210618-Male1	1948059.4
tr|A0A3Q0KCT5|A0A3Q0KCT5_SCHMA	YTC[57.0215]LHSPSNNK	2	NA	NA	L	Male	1	JS_210618-Male1	NA
tr|A0A3Q0KCT5|A0A3Q0KCT5_SCHMA	YTC[57.0215]LHSPSNNK	3	NA	NA	L	Male	1	JS_210618-Male1	788312.06
tr|A0A3Q0KCT5|A0A3Q0KCT5_SCHMA	AYHQLDENNVDSQLK	2	NA	NA	L	Male	1	JS_210618-Male1	1406335.0
tr|A0A3Q0KCT5|A0A3Q0KCT5_SCHMA	AYHQLDENNVDSQLK	3	NA	NA	L	Male	1	JS_210618-Male1	2253185.8
tr|A0A3Q0KCT5|A0A3Q0KCT5_SCHMA	NIPDPTITK	2	NA	NA	L	Male	1	JS_210618-Male1	2082801.4
tr|A0A3Q0KCT5|A0A3Q0KCT5_SCHMA	VDAENQLIQWFGLPTIFNNLLHHYETK	4	NA	NA	L	Male	1	JS_210618-Male1	437663.9
tr|A0A3Q0KCT5|A0A3Q0KCT5_SCHMA	DSHLLDIR	2	NA	NA	L	Male	1	JS_210618-Male1	543493.9
tr|A0A3Q0KCT5|A0A3Q0KCT5_SCHMA	LHVYGLPFHYPK	3	NA	NA	L	Male	1	JS_210618-Male1	1810025.8
tr|A0A3Q0KCT5|A0A3Q0KCT5_SCHMA	LHVYGLPFHYPK	4	NA	NA	L	Male	1	JS_210618-Male1	874249.56
tr|A0A3Q0KCT5|A0A3Q0KCT5_SCHMA	LNNPSTSDVYK	2	NA	NA	L	Male	1	JS_210618-Male1	2250416.8
tr|A0A3Q0KCT5|A0A3Q0KCT5_SCHMA	QVNYVPITMK	2	NA	NA	L	Male	1	JS_210618-Male1	2404461.5
tr|A0A3Q0KCT5|A0A3Q0KCT5_SCHMA	METGSIMTNDNDFSK	2	NA	NA	L	Male	1	JS_210618-Male1	1420300.1
tr|A0A3Q0KCT5|A0A3Q0KCT5_SCHMA	IQIIPSK	2	NA	NA	L	Male	1	JS_210618-Male1	1302906.5
tr|A0A3Q0KCT5|A0A3Q0KCT5_SCHMA	IQIIPSKEDDK	3	NA	NA	L	Male	1	JS_210618-Male1	NA
tr|A0A3Q0KCT5|A0A3Q0KCT5_SCHMA	IQLTNQGIINTEFSEIMTELR	2	NA	NA	L	Male	1	JS_210618-Male1	1959658.0
tr|A0A3Q0KCT5|A0A3Q0KCT5_SCHMA	SSLNEEPDEVQSDDK	2	NA	NA	L	Male	1	JS_210618-Male1	529191.1
tr|A0A3Q0KCT5|A0A3Q0KCT5_SCHMA	IQLTNQGIINTEFSEIMTELR	3	NA	NA	L	Male	1	JS_210618-Male1	2947454.2
tr|A0A3Q0KCT5|A0A3Q0KCT5_SCHMA	SSLNEEPDEVQSDDKK	2	NA	NA	L	Male	1	JS_210618-Male1	NA
tr|A0A3Q0KCT5|A0A3Q0KCT5_SCHMA	IVEFGEK	2	NA	NA	L	Male	1	JS_210618-Male1	NA
tr|A0A3Q0KCT5|A0A3Q0KCT5_SCHMA	SSLNEEPDEVQSDDKK	3	NA	NA	L	Male	1	JS_210618-Male1	411865.9
tr|A0A3Q0KCT5|A0A3Q0KCT5_SCHMA	VTIPETNDDSDEILEK	2	NA	NA	L	Male	1	JS_210618-Male1	1385681.0
tr|A0A3Q0KCT5|A0A3Q0KCT5_SCHMA	EDDKTIMVDK	2	NA	NA	L	Male	1	JS_210618-Male1	318417.06
tr|A0A3Q0KCT5|A0A3Q0KCT5_SCHMA	DGQC[57.0215]STDNNDIITC[57.0215]TR	2	NA	NA	L	Male	1	JS_210618-Male1	621327.44
tr|A0A3Q0KCT5|A0A3Q0KCT5_SCHMA	LSLIFDSK	2	NA	NA	L	Male	1	JS_210618-Male1	1499289.4
tr|A0A3Q0KCV0|A0A3Q0KCV0_SCHMA	VWLLPSAGEWAPEK	2	NA	NA	L	Male	1	JS_210618-Male1	436367.2
tr|A0A3Q0KCV0|A0A3Q0KCV0_SCHMA	LLVNSLAADGPR	2	NA	NA	L	Male	1	JS_210618-Male1	137561.39
tr|A0A3Q0KCV0|A0A3Q0KCV0_SCHMA	LESFNVQSPIPLNNEFLEAC[57.0215]R	3	NA	NA	L	Male	1	JS_210618-Male1	NA
tr|A0A3Q0KCV0|A0A3Q0KCV0_SCHMA	LYETELANFK	2	NA	NA	L	Male	1	JS_210618-Male1	NA
tr|A0A3Q0KCV6|A0A3Q0KCV6_SCHMA	GKVEPLK	2	NA	NA	L	Male	1	JS_210618-Male1	793116.94
tr|A0A3Q0KCV6|A0A3Q0KCV6_SCHMA	FVKPVLK	2	NA	NA	L	Male	1	JS_210618-Male1	5339125.0
tr|A0A3Q0KCV6|A0A3Q0KCV6_SCHMA	GKVEPLKLDGLGENDLNAK	2	NA	NA	L	Male	1	JS_210618-Male1	528190.7
tr|A0A3Q0KCV6|A0A3Q0KCV6_SCHMA	GKVEPLKLDGLGENDLNAK	3	NA	NA	L	Male	1	JS_210618-Male1	835097.1
tr|A0A3Q0KCV6|A0A3Q0KCV6_SCHMA	GKVEPLKLDGLGENDLNAK	4	NA	NA	L	Male	1	JS_210618-Male1	1559427.5
tr|A0A3Q0KCV6|A0A3Q0KCV6_SCHMA	QDFEINELTIK	2	NA	NA	L	Male	1	JS_210618-Male1	2457838.2
tr|A0A3Q0KCV6|A0A3Q0KCV6_SCHMA	EGGHSLSSFR	2	NA	NA	L	Male	1	JS_210618-Male1	1318174.1
tr|A0A3Q0KCV6|A0A3Q0KCV6_SCHMA	EGGHSLSSFR	3	NA	NA	L	Male	1	JS_210618-Male1	NA
tr|A0A3Q0KCV6|A0A3Q0KCV6_SCHMA	RQDFEINELTIK	2	NA	NA	L	Male	1	JS_210618-Male1	5056608.0
tr|A0A3Q0KCV6|A0A3Q0KCV6_SCHMA	RQDFEINELTIK	3	NA	NA	L	Male	1	JS_210618-Male1	NA
tr|A0A3Q0KCV6|A0A3Q0KCV6_SCHMA	TESHMAR	2	NA	NA	L	Male	1	JS_210618-Male1	702564.3
tr|A0A3Q0KCV6|A0A3Q0KCV6_SCHMA	QLEGDKYDWEEK	2	NA	NA	L	Male	1	JS_210618-Male1	3043660.5
tr|A0A3Q0KCV6|A0A3Q0KCV6_SCHMA	LDGLGENDLNAK	2	NA	NA	L	Male	1	JS_210618-Male1	9531775.0
tr|A0A3Q0KCV6|A0A3Q0KCV6_SCHMA	QLEGDKYDWEEK	3	NA	NA	L	Male	1	JS_210618-Male1	3100841.8
tr|A0A3Q0KCV6|A0A3Q0KCV6_SCHMA	VEPLKLDGLGENDLNAK	2	NA	NA	L	Male	1	JS_210618-Male1	NA
tr|A0A3Q0KCV6|A0A3Q0KCV6_SCHMA	VEPLKLDGLGENDLNAK	3	NA	NA	L	Male	1	JS_210618-Male1	2068776.0
tr|A0A3Q0KCV6|A0A3Q0KCV6_SCHMA	KEGGHSLSSFR	2	NA	NA	L	Male	1	JS_210618-Male1	NA
tr|A0A3Q0KCV6|A0A3Q0KCV6_SCHMA	KGLGGLSK	2	NA	NA	L	Male	1	JS_210618-Male1	1095456.0
tr|A0A3Q0KCV6|A0A3Q0KCV6_SCHMA	RREEEVAQER	3	NA	NA	L	Male	1	JS_210618-Male1	3078157.2
tr|A0A3Q0KCV6|A0A3Q0KCV6_SCHMA	EAEEASKK	2	NA	NA	L	Male	1	JS_210618-Male1	NA
tr|A0A3Q0KCV6|A0A3Q0KCV6_SCHMA	YALEEKDEVANTPK	2	NA	NA	L	Male	1	JS_210618-Male1	NA
tr|A0A3Q0KCV6|A0A3Q0KCV6_SCHMA	YALEEKDEVANTPK	3	NA	NA	L	Male	1	JS_210618-Male1	1255920.2
tr|A0A3Q0KCV6|A0A3Q0KCV6_SCHMA	EEEVAQER	2	NA	NA	L	Male	1	JS_210618-Male1	2362591.8
tr|A0A3Q0KCW2|A0A3Q0KCW2_SCHMA	FAALHEFQNR	3	NA	NA	L	Male	1	JS_210618-Male1	NA
tr|A0A3Q0KCZ4|A0A3Q0KCZ4_SCHMA	VAAQADEHDIK	2	NA	NA	L	Male	1	JS_210618-Male1	415249.0
tr|A0A3Q0KCZ4|A0A3Q0KCZ4_SCHMA	SKYEEEVVK	2	NA	NA	L	Male	1	JS_210618-Male1	NA
tr|A0A3Q0KCZ4|A0A3Q0KCZ4_SCHMA	MMVPDC[57.0215]QFR	2	NA	NA	L	Male	1	JS_210618-Male1	755790.1
tr|A0A3Q0KCZ4|A0A3Q0KCZ4_SCHMA	NTEIYNNK	2	NA	NA	L	Male	1	JS_210618-Male1	392338.38
tr|A0A3Q0KCZ4|A0A3Q0KCZ4_SCHMA	TLSINTNVVK	2	NA	NA	L	Male	1	JS_210618-Male1	531627.06
tr|A0A3Q0KD07|A0A3Q0KD07_SCHMA	SC[57.0215]VPVC[57.0215]VEADAR	2	NA	NA	L	Male	1	JS_210618-Male1	3455593.5
tr|A0A3Q0KD32|A0A3Q0KD32_SCHMA	NFIEVMTDYNK	2	NA	NA	L	Male	1	JS_210618-Male1	NA
tr|A0A3Q0KD49|A0A3Q0KD49_SCHMA	ALAFEFPEDLATHK	3	NA	NA	L	Male	1	JS_210618-Male1	433023.88
tr|A0A3Q0KD49|A0A3Q0KD49_SCHMA	TVLIIDPAVSTK	2	NA	NA	L	Male	1	JS_210618-Male1	NA
tr|A0A3Q0KD49|A0A3Q0KD49_SCHMA	TEHGFIGQLSK	3	NA	NA	L	Male	1	JS_210618-Male1	NA
tr|A0A3Q0KD49|A0A3Q0KD49_SCHMA	VNAQVSFGPGEIEQK	2	NA	NA	L	Male	1	JS_210618-Male1	NA
tr|A0A3Q0KD49|A0A3Q0KD49_SCHMA	YFDAPLNVIPISIR	2	NA	NA	L	Male	1	JS_210618-Male1	NA
tr|A0A3Q0KD49|A0A3Q0KD49_SCHMA	NHNEDEAMDQDPAYWSK	3	NA	NA	L	Male	1	JS_210618-Male1	NA
tr|A0A3Q0KD49|A0A3Q0KD49_SCHMA	TLTVTSTPSSVGSLEK	2	NA	NA	L	Male	1	JS_210618-Male1	NA
tr|A0A3Q0KD49|A0A3Q0KD49_SCHMA	VTHNVLTR	2	NA	NA	L	Male	1	JS_210618-Male1	NA
tr|A0A3Q0KD49|A0A3Q0KD49_SCHMA	YPNTFDTWMR	2	NA	NA	L	Male	1	JS_210618-Male1	282848.56
tr|A0A3Q0KD49|A0A3Q0KD49_SCHMA	GGTGYRPYEDGMR	3	NA	NA	L	Male	1	JS_210618-Male1	NA
tr|A0A3Q0KD49|A0A3Q0KD49_SCHMA	WEPPIPLGK	2	NA	NA	L	Male	1	JS_210618-Male1	NA
tr|A0A3Q0KD49|A0A3Q0KD49_SCHMA	FGGIDVYVR	2	NA	NA	L	Male	1	JS_210618-Male1	NA
tr|A0A3Q0KD49|A0A3Q0KD49_SCHMA	PSPTYYLDEIK	2	NA	NA	L	Male	1	JS_210618-Male1	NA
tr|A0A3Q0KD50|A0A3Q0KD50_SCHMA	TENNFVR	2	NA	NA	L	Male	1	JS_210618-Male1	NA
tr|A0A3Q0KD50|A0A3Q0KD50_SCHMA	EIFLLTDPAASVK	2	NA	NA	L	Male	1	JS_210618-Male1	NA
tr|A0A3Q0KD50|A0A3Q0KD50_SCHMA	VPIIGSGLK	2	NA	NA	L	Male	1	JS_210618-Male1	NA
tr|A0A3Q0KD88|A0A3Q0KD88_SCHMA	MVLELQDLLDK	2	NA	NA	L	Male	1	JS_210618-Male1	7952544.5
tr|A0A3Q0KD88|A0A3Q0KD88_SCHMA	MVLELQDLLDK	3	NA	NA	L	Male	1	JS_210618-Male1	217357.81
tr|A0A3Q0KD88|A0A3Q0KD88_SCHMA	MVLELQDLLDKTQMK	3	NA	NA	L	Male	1	JS_210618-Male1	1739532.0
tr|A0A3Q0KD88|A0A3Q0KD88_SCHMA	RYESNIADLEIQLDTANK	3	NA	NA	L	Male	1	JS_210618-Male1	NA
tr|A0A3Q0KD88|A0A3Q0KD88_SCHMA	ANANLMK	2	NA	NA	L	Male	1	JS_210618-Male1	3012312.2
tr|A0A3Q0KD88|A0A3Q0KD88_SCHMA	AAESLASDLQR	2	NA	NA	L	Male	1	JS_210618-Male1	9101846.0
tr|A0A3Q0KD88|A0A3Q0KD88_SCHMA	AAESLASDLQR	3	NA	NA	L	Male	1	JS_210618-Male1	661736.7
tr|A0A3Q0KD88|A0A3Q0KD88_SCHMA	DALAQAR	2	NA	NA	L	Male	1	JS_210618-Male1	2849968.5
tr|A0A3Q0KD88|A0A3Q0KD88_SCHMA	QMNDQVK	2	NA	NA	L	Male	1	JS_210618-Male1	2480628.0
tr|A0A3Q0KD88|A0A3Q0KD88_SCHMA	YESNIADLEIQLDTANK	2	NA	NA	L	Male	1	JS_210618-Male1	1360779.9
tr|A0A3Q0KD88|A0A3Q0KD88_SCHMA	YESNIADLEIQLDTANK	3	NA	NA	L	Male	1	JS_210618-Male1	799559.5
tr|A0A3Q0KD88|A0A3Q0KD88_SCHMA	QEQENYK	2	NA	NA	L	Male	1	JS_210618-Male1	817325.2
tr|A0A3Q0KD88|A0A3Q0KD88_SCHMA	KQLEIEIR	2	NA	NA	L	Male	1	JS_210618-Male1	548232.0
tr|A0A3Q0KD88|A0A3Q0KD88_SCHMA	KHAETELEEAQSR	2	NA	NA	L	Male	1	JS_210618-Male1	1770849.5
tr|A0A3Q0KD88|A0A3Q0KD88_SCHMA	KHAETELEEAQSR	3	NA	NA	L	Male	1	JS_210618-Male1	1629126.9
tr|A0A3Q0KD88|A0A3Q0KD88_SCHMA	FNADIAALK	1	NA	NA	L	Male	1	JS_210618-Male1	3252420.8
tr|A0A3Q0KD88|A0A3Q0KD88_SCHMA	FNADIAALK	2	NA	NA	L	Male	1	JS_210618-Male1	107239670000000
tr|A0A3Q0KD88|A0A3Q0KD88_SCHMA	SLDDEAK	2	NA	NA	L	Male	1	JS_210618-Male1	NA
tr|A0A3Q0KD88|A0A3Q0KD88_SCHMA	LEEAEAFATR	2	NA	NA	L	Male	1	JS_210618-Male1	9335808.0
tr|A0A3Q0KD88|A0A3Q0KD88_SCHMA	DNLASALHDAEEALHDMDQK	2	NA	NA	L	Male	1	JS_210618-Male1	559447.0
tr|A0A3Q0KD88|A0A3Q0KD88_SCHMA	DNLASALHDAEEALHDMDQK	3	NA	NA	L	Male	1	JS_210618-Male1	4369030.0
tr|A0A3Q0KD88|A0A3Q0KD88_SCHMA	LTDLEALR	2	NA	NA	L	Male	1	JS_210618-Male1	6262715.5
tr|A0A3Q0KD88|A0A3Q0KD88_SCHMA	DNLASALHDAEEALHDMDQK	4	NA	NA	L	Male	1	JS_210618-Male1	4192401.8
tr|A0A3Q0KD88|A0A3Q0KD88_SCHMA	HAADLGFQVDALSER	2	NA	NA	L	Male	1	JS_210618-Male1	4692856.5
tr|A0A3Q0KD88|A0A3Q0KD88_SCHMA	HAADLGFQVDALSER	3	NA	NA	L	Male	1	JS_210618-Male1	4166944.0
tr|A0A3Q0KD88|A0A3Q0KD88_SCHMA	HAADLGFQVDALSERLDEAGGSTTQTQELLK	4	NA	NA	L	Male	1	JS_210618-Male1	379964.3
tr|A0A3Q0KD88|A0A3Q0KD88_SCHMA	M[15.9949]VLELQDLLDK	2	NA	NA	L	Male	1	JS_210618-Male1	NA
tr|A0A3Q0KD88|A0A3Q0KD88_SCHMA	HAEALRK	2	NA	NA	L	Male	1	JS_210618-Male1	378639.47
tr|A0A3Q0KD88|A0A3Q0KD88_SCHMA	HAETELEEAQSR	2	NA	NA	L	Male	1	JS_210618-Male1	5873403.0
tr|A0A3Q0KD88|A0A3Q0KD88_SCHMA	HAETELEEAQSR	3	NA	NA	L	Male	1	JS_210618-Male1	4656685.0
tr|A0A3Q0KD88|A0A3Q0KD88_SCHMA	VRELEDLLDLER	2	NA	NA	L	Male	1	JS_210618-Male1	NA
tr|A0A3Q0KD88|A0A3Q0KD88_SCHMA	STLENLER	2	NA	NA	L	Male	1	JS_210618-Male1	8228489.0
tr|A0A3Q0KD88|A0A3Q0KD88_SCHMA	VRELEDLLDLER	3	NA	NA	L	Male	1	JS_210618-Male1	NA
tr|A0A3Q0KD88|A0A3Q0KD88_SCHMA	VRELEDLLDLERDAR	4	NA	NA	L	Male	1	JS_210618-Male1	88796.48
tr|A0A3Q0KD88|A0A3Q0KD88_SCHMA	VRELESEFDGESR	2	NA	NA	L	Male	1	JS_210618-Male1	392987.16
tr|A0A3Q0KD88|A0A3Q0KD88_SCHMA	VRELESEFDGESR	3	NA	NA	L	Male	1	JS_210618-Male1	NA
tr|A0A3Q0KD88|A0A3Q0KD88_SCHMA	LEGDIGVMQADMDDAINAK	2	NA	NA	L	Male	1	JS_210618-Male1	3052433.8
tr|A0A3Q0KD88|A0A3Q0KD88_SCHMA	LEGDIGVMQADMDDAINAK	3	NA	NA	L	Male	1	JS_210618-Male1	2860412.5
tr|A0A3Q0KD88|A0A3Q0KD88_SCHMA	C[57.0215]KDALAQAR	2	NA	NA	L	Male	1	JS_210618-Male1	190240.89
tr|A0A3Q0KD88|A0A3Q0KD88_SCHMA	FNLQAQLTSLQMDYDNLQAK	2	NA	NA	L	Male	1	JS_210618-Male1	NA
tr|A0A3Q0KD88|A0A3Q0KD88_SCHMA	FNLQAQLTSLQMDYDNLQAK	3	NA	NA	L	Male	1	JS_210618-Male1	9553648.0
tr|A0A3Q0KD88|A0A3Q0KD88_SCHMA	FNLQAQLTSLQMDYDNLQAK	4	NA	NA	L	Male	1	JS_210618-Male1	NA
tr|A0A3Q0KD88|A0A3Q0KD88_SCHMA	FNLQAQLTSLQM[15.9949]DYDNLQAK	2	NA	NA	L	Male	1	JS_210618-Male1	NA
tr|A0A3Q0KD88|A0A3Q0KD88_SCHMA	FNLQAQLTSLQM[15.9949]DYDNLQAK	3	NA	NA	L	Male	1	JS_210618-Male1	NA
tr|A0A3Q0KD88|A0A3Q0KD88_SCHMA	LEGLDSQLNR	2	NA	NA	L	Male	1	JS_210618-Male1	108014140000000
tr|A0A3Q0KD88|A0A3Q0KD88_SCHMA	QSAESKLEGLDSQLNR	2	NA	NA	L	Male	1	JS_210618-Male1	288429.84
tr|A0A3Q0KD88|A0A3Q0KD88_SCHMA	ELEDLLDLER	2	NA	NA	L	Male	1	JS_210618-Male1	4534431.5
tr|A0A3Q0KD88|A0A3Q0KD88_SCHMA	YQASQAALNHLK	2	NA	NA	L	Male	1	JS_210618-Male1	3886708.5
tr|A0A3Q0KD88|A0A3Q0KD88_SCHMA	YQASQAALNHLK	3	NA	NA	L	Male	1	JS_210618-Male1	4674345.5
tr|A0A3Q0KD88|A0A3Q0KD88_SCHMA	VSELTIQVNTLTNDK	2	NA	NA	L	Male	1	JS_210618-Male1	654303.1
tr|A0A3Q0KD88|A0A3Q0KD88_SCHMA	VSELTIQVNTLTNDKR	2	NA	NA	L	Male	1	JS_210618-Male1	NA
tr|A0A3Q0KD88|A0A3Q0KD88_SCHMA	VSELTIQVNTLTNDKR	3	NA	NA	L	Male	1	JS_210618-Male1	1647680.9
tr|A0A3Q0KD88|A0A3Q0KD88_SCHMA	ELESEFDGESR	2	NA	NA	L	Male	1	JS_210618-Male1	3740541.0
tr|A0A3Q0KD88|A0A3Q0KD88_SCHMA	LQLANEIEEIR	2	NA	NA	L	Male	1	JS_210618-Male1	111014140000000
tr|A0A3Q0KD88|A0A3Q0KD88_SCHMA	LQLANEIEEIR	3	NA	NA	L	Male	1	JS_210618-Male1	1412023.6
tr|A0A3Q0KD88|A0A3Q0KD88_SCHMA	ITELEDTAER	2	NA	NA	L	Male	1	JS_210618-Male1	112671850000000
tr|A0A3Q0KD88|A0A3Q0KD88_SCHMA	RLEGDIGVMQADMDDAINAK	3	NA	NA	L	Male	1	JS_210618-Male1	6695586.0
tr|A0A3Q0KD88|A0A3Q0KD88_SCHMA	ITELEDTAER	3	NA	NA	L	Male	1	JS_210618-Male1	NA
tr|A0A3Q0KD88|A0A3Q0KD88_SCHMA	RLEGDIGVMQADMDDAINAK	4	NA	NA	L	Male	1	JS_210618-Male1	215044.8
tr|A0A3Q0KD88|A0A3Q0KD88_SCHMA	DEELESLR	2	NA	NA	L	Male	1	JS_210618-Male1	NA
tr|A0A3Q0KD88|A0A3Q0KD88_SCHMA	DEELESLRK	2	NA	NA	L	Male	1	JS_210618-Male1	NA
tr|A0A3Q0KD88|A0A3Q0KD88_SCHMA	AQQQIEEAEHR	2	NA	NA	L	Male	1	JS_210618-Male1	2632483.0
tr|A0A3Q0KD88|A0A3Q0KD88_SCHMA	DEELESLRK	3	NA	NA	L	Male	1	JS_210618-Male1	950396.6
tr|A0A3Q0KD88|A0A3Q0KD88_SCHMA	AQQQIEEAEHR	3	NA	NA	L	Male	1	JS_210618-Male1	2913608.5
tr|A0A3Q0KD88|A0A3Q0KD88_SCHMA	RLQLANEIEEIR	2	NA	NA	L	Male	1	JS_210618-Male1	1484528.0
tr|A0A3Q0KD88|A0A3Q0KD88_SCHMA	KAQQQIEEAEHR	2	NA	NA	L	Male	1	JS_210618-Male1	1141490.9
tr|A0A3Q0KD88|A0A3Q0KD88_SCHMA	EAAENNLQITEHK	2	NA	NA	L	Male	1	JS_210618-Male1	3130463.5
tr|A0A3Q0KD88|A0A3Q0KD88_SCHMA	RLQLANEIEEIR	3	NA	NA	L	Male	1	JS_210618-Male1	1649741.6
tr|A0A3Q0KD88|A0A3Q0KD88_SCHMA	ERDEELESLR	2	NA	NA	L	Male	1	JS_210618-Male1	NA
tr|A0A3Q0KD88|A0A3Q0KD88_SCHMA	KAQQQIEEAEHR	3	NA	NA	L	Male	1	JS_210618-Male1	NA
tr|A0A3Q0KD88|A0A3Q0KD88_SCHMA	EAAENNLQITEHK	3	NA	NA	L	Male	1	JS_210618-Male1	3669006.8
tr|A0A3Q0KD88|A0A3Q0KD88_SCHMA	ERDEELESLR	3	NA	NA	L	Male	1	JS_210618-Male1	480857.4
tr|A0A3Q0KD88|A0A3Q0KD88_SCHMA	KAQQQIEEAEHR	4	NA	NA	L	Male	1	JS_210618-Male1	NA
tr|A0A3Q0KD88|A0A3Q0KD88_SCHMA	ERDEELESLRK	3	NA	NA	L	Male	1	JS_210618-Male1	NA
tr|A0A3Q0KD88|A0A3Q0KD88_SCHMA	ERDEELESLRK	4	NA	NA	L	Male	1	JS_210618-Male1	NA
tr|A0A3Q0KD88|A0A3Q0KD88_SCHMA	LTSENFELLHINQDYEAQILNYSK	3	NA	NA	L	Male	1	JS_210618-Male1	8112316.5
tr|A0A3Q0KD88|A0A3Q0KD88_SCHMA	LTSENFELLHINQDYEAQILNYSK	4	NA	NA	L	Male	1	JS_210618-Male1	1500156.1
tr|A0A3Q0KD88|A0A3Q0KD88_SCHMA	DKSHLIMEVDNVLGQLDGALK	3	NA	NA	L	Male	1	JS_210618-Male1	1870320.2
tr|A0A3Q0KD88|A0A3Q0KD88_SCHMA	DKSHLIMEVDNVLGQLDGALK	4	NA	NA	L	Male	1	JS_210618-Male1	871420.2
tr|A0A3Q0KD88|A0A3Q0KD88_SCHMA	TIEELTVTITEMEVK	2	NA	NA	L	Male	1	JS_210618-Male1	6913763.5
tr|A0A3Q0KD88|A0A3Q0KD88_SCHMA	SHLIMEVDNVLGQLDGALK	2	NA	NA	L	Male	1	JS_210618-Male1	4918830.5
tr|A0A3Q0KD88|A0A3Q0KD88_SCHMA	TIEELTVTITEMEVK	3	NA	NA	L	Male	1	JS_210618-Male1	4766535.5
tr|A0A3Q0KD88|A0A3Q0KD88_SCHMA	SQLEAER	2	NA	NA	L	Male	1	JS_210618-Male1	1800696.4
tr|A0A3Q0KD88|A0A3Q0KD88_SCHMA	SHLIMEVDNVLGQLDGALK	3	NA	NA	L	Male	1	JS_210618-Male1	116720570000000
tr|A0A3Q0KD88|A0A3Q0KD88_SCHMA	TIEELTVTITEMEVKYKSELSR	3	NA	NA	L	Male	1	JS_210618-Male1	805356.1
tr|A0A3Q0KD88|A0A3Q0KD88_SCHMA	SHLIMEVDNVLGQLDGALK	4	NA	NA	L	Male	1	JS_210618-Male1	870245.2
tr|A0A3Q0KD88|A0A3Q0KD88_SCHMA	SQLEAERDNLASALHDAEEALHDMDQK	3	NA	NA	L	Male	1	JS_210618-Male1	NA
tr|A0A3Q0KD88|A0A3Q0KD88_SCHMA	SQLEAERDNLASALHDAEEALHDMDQK	4	NA	NA	L	Male	1	JS_210618-Male1	2558923.5
tr|A0A3Q0KD88|A0A3Q0KD88_SCHMA	SHLIM[15.9949]EVDNVLGQLDGALK	3	NA	NA	L	Male	1	JS_210618-Male1	872137.9
tr|A0A3Q0KD88|A0A3Q0KD88_SCHMA	n[42.0106]MMNHDTESHVK	2	NA	NA	L	Male	1	JS_210618-Male1	1831810.9
tr|A0A3Q0KD88|A0A3Q0KD88_SCHMA	n[42.0106]MMNHDTESHVK	3	NA	NA	L	Male	1	JS_210618-Male1	2544931.5
tr|A0A3Q0KD88|A0A3Q0KD88_SCHMA	n[42.0106]MM[15.9949]NHDTESHVK	2	NA	NA	L	Male	1	JS_210618-Male1	NA
tr|A0A3Q0KD88|A0A3Q0KD88_SCHMA	n[42.0106]MM[15.9949]NHDTESHVK	3	NA	NA	L	Male	1	JS_210618-Male1	NA
tr|A0A3Q0KD88|A0A3Q0KD88_SCHMA	TEEFEEMK	2	NA	NA	L	Male	1	JS_210618-Male1	3871240.0
tr|A0A3Q0KD88|A0A3Q0KD88_SCHMA	TEEFEEMKR	2	NA	NA	L	Male	1	JS_210618-Male1	2051477.1
tr|A0A3Q0KD88|A0A3Q0KD88_SCHMA	TEEFEEMKR	3	NA	NA	L	Male	1	JS_210618-Male1	2089119.1
tr|A0A3Q0KD88|A0A3Q0KD88_SCHMA	n[42.0106]MNHDTESHVK	2	NA	NA	L	Male	1	JS_210618-Male1	1912634.4
tr|A0A3Q0KD88|A0A3Q0KD88_SCHMA	DLENANASLELAETSMR	2	NA	NA	L	Male	1	JS_210618-Male1	3519040.2
tr|A0A3Q0KD88|A0A3Q0KD88_SCHMA	n[42.0106]MNHDTESHVK	3	NA	NA	L	Male	1	JS_210618-Male1	564964.3
tr|A0A3Q0KD88|A0A3Q0KD88_SCHMA	DLENANASLELAETSMR	3	NA	NA	L	Male	1	JS_210618-Male1	3012203.8
tr|A0A3Q0KD88|A0A3Q0KD88_SCHMA	SLTDDLQR	2	NA	NA	L	Male	1	JS_210618-Male1	9427545.0
tr|A0A3Q0KD88|A0A3Q0KD88_SCHMA	DLETFLDEER	2	NA	NA	L	Male	1	JS_210618-Male1	1828440.1
tr|A0A3Q0KD88|A0A3Q0KD88_SCHMA	DLETFLDEERR	2	NA	NA	L	Male	1	JS_210618-Male1	675305.5
tr|A0A3Q0KD88|A0A3Q0KD88_SCHMA	DLETFLDEERR	3	NA	NA	L	Male	1	JS_210618-Male1	649368.56
tr|A0A3Q0KD88|A0A3Q0KD88_SCHMA	KDLENANASLELAETSMR	2	NA	NA	L	Male	1	JS_210618-Male1	322160.66
tr|A0A3Q0KD88|A0A3Q0KD88_SCHMA	KDLENANASLELAETSMR	3	NA	NA	L	Male	1	JS_210618-Male1	NA
tr|A0A3Q0KD88|A0A3Q0KD88_SCHMA	LDEAGGSTTQTQELLK	2	NA	NA	L	Male	1	JS_210618-Male1	12816590000000
tr|A0A3Q0KD88|A0A3Q0KD88_SCHMA	LDEAGGSTTQTQELLK	3	NA	NA	L	Male	1	JS_210618-Male1	1092425.5
tr|A0A3Q0KD88|A0A3Q0KD88_SCHMA	SLVNDLTDK	1	NA	NA	L	Male	1	JS_210618-Male1	NA
tr|A0A3Q0KD88|A0A3Q0KD88_SCHMA	SLVNDLTDK	2	NA	NA	L	Male	1	JS_210618-Male1	3172090.8
tr|A0A3Q0KD88|A0A3Q0KD88_SCHMA	VKDLETFLDEER	2	NA	NA	L	Male	1	JS_210618-Male1	3617557.0
tr|A0A3Q0KD88|A0A3Q0KD88_SCHMA	VKDLETFLDEER	3	NA	NA	L	Male	1	JS_210618-Male1	3043004.5
tr|A0A3Q0KD88|A0A3Q0KD88_SCHMA	VKDLETFLDEERR	2	NA	NA	L	Male	1	JS_210618-Male1	1211217.5
tr|A0A3Q0KD88|A0A3Q0KD88_SCHMA	VKDLETFLDEERR	3	NA	NA	L	Male	1	JS_210618-Male1	NA
tr|A0A3Q0KD88|A0A3Q0KD88_SCHMA	VKDLETFLDEERR	4	NA	NA	L	Male	1	JS_210618-Male1	960404.1
tr|A0A3Q0KD88|A0A3Q0KD88_SCHMA	ELQTQAEDDR	2	NA	NA	L	Male	1	JS_210618-Male1	NA
tr|A0A3Q0KD88|A0A3Q0KD88_SCHMA	ELQTQAEDDRR	3	NA	NA	L	Male	1	JS_210618-Male1	1877817.9
tr|A0A3Q0KD88|A0A3Q0KD88_SCHMA	QLEEMEEVSQITMNK	2	NA	NA	L	Male	1	JS_210618-Male1	3249032.2
tr|A0A3Q0KD88|A0A3Q0KD88_SCHMA	QLEEMEEVSQITMNK	3	NA	NA	L	Male	1	JS_210618-Male1	2763900.8
tr|A0A3Q0KD88|A0A3Q0KD88_SCHMA	YKSELSR	2	NA	NA	L	Male	1	JS_210618-Male1	NA
tr|A0A3Q0KD88|A0A3Q0KD88_SCHMA	LNNEVLR	2	NA	NA	L	Male	1	JS_210618-Male1	7325343.5
tr|A0A3Q0KD88|A0A3Q0KD88_SCHMA	HQTALNELALEVENLQK	2	NA	NA	L	Male	1	JS_210618-Male1	9085495.0
tr|A0A3Q0KD88|A0A3Q0KD88_SCHMA	VDELTIEVNTLTSQNSQLESENLR	3	NA	NA	L	Male	1	JS_210618-Male1	NA
tr|A0A3Q0KD88|A0A3Q0KD88_SCHMA	HQTALNELALEVENLQK	3	NA	NA	L	Male	1	JS_210618-Male1	120753070000000
tr|A0A3Q0KD88|A0A3Q0KD88_SCHMA	QLEIEIR	2	NA	NA	L	Male	1	JS_210618-Male1	2439822.8
tr|A0A3Q0KD88|A0A3Q0KD88_SCHMA	HQTALNELALEVENLQK	4	NA	NA	L	Male	1	JS_210618-Male1	975838.7
tr|A0A3Q0KD88|A0A3Q0KD88_SCHMA	ELSVTSNR	2	NA	NA	L	Male	1	JS_210618-Male1	NA
tr|A0A3Q0KD88|A0A3Q0KD88_SCHMA	NRFNLQAQLTSLQMDYDNLQAK	3	NA	NA	L	Male	1	JS_210618-Male1	150002.33
tr|A0A3Q0KD88|A0A3Q0KD88_SCHMA	YDEESEEASNLR	2	NA	NA	L	Male	1	JS_210618-Male1	8101033.0
tr|A0A3Q0KD88|A0A3Q0KD88_SCHMA	YDEESEEASNLR	3	NA	NA	L	Male	1	JS_210618-Male1	1849296.1
tr|A0A3Q0KD88|A0A3Q0KD88_SCHMA	AEKDKSHLIMEVDNVLGQLDGALK	4	NA	NA	L	Male	1	JS_210618-Male1	206588.12
tr|A0A3Q0KD88|A0A3Q0KD88_SCHMA	SSLESQVDDLKR	2	NA	NA	L	Male	1	JS_210618-Male1	NA
tr|A0A3Q0KD88|A0A3Q0KD88_SCHMA	SSLESQVDDLKR	3	NA	NA	L	Male	1	JS_210618-Male1	6652391.5
tr|A0A3Q0KD88|A0A3Q0KD88_SCHMA	RVDELTIEVNTLTSQNSQLESENLR	3	NA	NA	L	Male	1	JS_210618-Male1	1301643.1
tr|A0A3Q0KD88|A0A3Q0KD88_SCHMA	RVDELTIEVNTLTSQNSQLESENLR	4	NA	NA	L	Male	1	JS_210618-Male1	204021.36
tr|A0A3Q0KD88|A0A3Q0KD88_SCHMA	DLQSEIESLSLENSELIR	3	NA	NA	L	Male	1	JS_210618-Male1	5613482.5
tr|A0A3Q0KD88|A0A3Q0KD88_SCHMA	DLQSEIESLSLENSELIR	4	NA	NA	L	Male	1	JS_210618-Male1	NA
tr|A0A3Q0KDC5|A0A3Q0KDC5_SCHMA	GLSPEAADK	2	NA	NA	L	Male	1	JS_210618-Male1	NA
tr|A0A3Q0KDC5|A0A3Q0KDC5_SCHMA	LLDGLFSAC[57.0215]DVPSNK	2	NA	NA	L	Male	1	JS_210618-Male1	447618.84
tr|A0A3Q0KDC8|A0A3Q0KDC8_SCHMA	n[42.0106]MDGTSDTTNISHPPAVK	2	NA	NA	L	Male	1	JS_210618-Male1	204813.72
tr|A0A3Q0KDD7|A0A3Q0KDD7_SCHMA	LDITNEYDPLIESMQK	2	NA	NA	L	Male	1	JS_210618-Male1	NA
tr|A0A3Q0KDD7|A0A3Q0KDD7_SCHMA	LDITNEYDPLIESMQK	3	NA	NA	L	Male	1	JS_210618-Male1	260208.19
tr|A0A3Q0KDD7|A0A3Q0KDD7_SCHMA	VLNYLYIVDHGEATTDSNLK	3	NA	NA	L	Male	1	JS_210618-Male1	816054.0
tr|A0A3Q0KDD7|A0A3Q0KDD7_SCHMA	GTSGYTEDR	2	NA	NA	L	Male	1	JS_210618-Male1	170164.47
tr|A0A3Q0KDD7|A0A3Q0KDD7_SCHMA	HLELQKPGEELR	2	NA	NA	L	Male	1	JS_210618-Male1	304117.72
tr|A0A3Q0KDD7|A0A3Q0KDD7_SCHMA	HLELQKPGEELR	3	NA	NA	L	Male	1	JS_210618-Male1	427599.1
tr|A0A3Q0KDD7|A0A3Q0KDD7_SCHMA	HLELQKPGEELR	4	NA	NA	L	Male	1	JS_210618-Male1	NA
tr|A0A3Q0KDD7|A0A3Q0KDD7_SCHMA	EKLDITNEYDPLIESMQK	3	NA	NA	L	Male	1	JS_210618-Male1	NA
tr|A0A3Q0KDD7|A0A3Q0KDD7_SCHMA	IYQLAELDPPSSSEIFLETR	3	NA	NA	L	Male	1	JS_210618-Male1	784052.6
tr|A0A3Q0KDH3|A0A3Q0KDH3_SCHMA	FVDAEIK	2	NA	NA	L	Male	1	JS_210618-Male1	NA
tr|A0A3Q0KDH3|A0A3Q0KDH3_SCHMA	FMSSPTLLTMPK	2	NA	NA	L	Male	1	JS_210618-Male1	1330840.9
tr|A0A3Q0KDH3|A0A3Q0KDH3_SCHMA	LLPAAVVASR	2	NA	NA	L	Male	1	JS_210618-Male1	1517248.5
tr|A0A3Q0KDH3|A0A3Q0KDH3_SCHMA	HSATLIFLHGLGDTGHGWSDALK	4	NA	NA	L	Male	1	JS_210618-Male1	NA
tr|A0A3Q0KDH3|A0A3Q0KDH3_SCHMA	C[57.0215]ELNC[57.0215]YPQLSHSSC[57.0215]EK	3	NA	NA	L	Male	1	JS_210618-Male1	NA
tr|A0A3Q0KDJ1|A0A3Q0KDJ1_SCHMA	VQQLTVK	2	NA	NA	L	Male	1	JS_210618-Male1	NA
tr|A0A3Q0KDJ1|A0A3Q0KDJ1_SCHMA	SNVVHAFWQSASAEYAR	3	NA	NA	L	Male	1	JS_210618-Male1	NA
tr|A0A3Q0KDU9|A0A3Q0KDU9_SCHMA	AVLVGFDSHFNYR	3	NA	NA	L	Male	1	JS_210618-Male1	355085.12
tr|A0A3Q0KDU9|A0A3Q0KDU9_SCHMA	VNC[57.0215]SPEDELFRPK	2	NA	NA	L	Male	1	JS_210618-Male1	NA
tr|A0A3Q0KDU9|A0A3Q0KDU9_SCHMA	VNC[57.0215]SPEDELFRPK	3	NA	NA	L	Male	1	JS_210618-Male1	519271.03
tr|A0A3Q0KDU9|A0A3Q0KDU9_SCHMA	FGLHTIC[57.0215]VLTGVTNQALIDK	3	NA	NA	L	Male	1	JS_210618-Male1	330722.25
tr|A0A3Q0KDU9|A0A3Q0KDU9_SCHMA	YVLQSVTDILNILK	2	NA	NA	L	Male	1	JS_210618-Male1	NA
tr|A0A3Q0KDU9|A0A3Q0KDU9_SCHMA	YVLQSVTDILNILK	3	NA	NA	L	Male	1	JS_210618-Male1	NA
tr|A0A3Q0KDU9|A0A3Q0KDU9_SCHMA	YVLQSVTDILNILKE	2	NA	NA	L	Male	1	JS_210618-Male1	NA
tr|A0A3Q0KDU9|A0A3Q0KDU9_SCHMA	YVLQSVTDILNILKE	3	NA	NA	L	Male	1	JS_210618-Male1	NA
tr|A0A3Q0KDU9|A0A3Q0KDU9_SCHMA	VAAC[57.0215]FLR	2	NA	NA	L	Male	1	JS_210618-Male1	450819.1
tr|A0A3Q0KDV4|A0A3Q0KDV4_SCHMA	FGVMEADNSLLNIANAIEEGR	3	NA	NA	L	Male	1	JS_210618-Male1	2607849.8
tr|A0A3Q0KDV4|A0A3Q0KDV4_SCHMA	FGVM[15.9949]EADNSLLNIANAIEEGR	3	NA	NA	L	Male	1	JS_210618-Male1	NA
tr|A0A3Q0KDV4|A0A3Q0KDV4_SCHMA	NSIGSESYVADEIIIAR	2	NA	NA	L	Male	1	JS_210618-Male1	NA
tr|A0A3Q0KDV4|A0A3Q0KDV4_SCHMA	NSIGSESYVADEIIIAR	3	NA	NA	L	Male	1	JS_210618-Male1	NA
tr|A0A3Q0KDV4|A0A3Q0KDV4_SCHMA	GVTVTVDK	2	NA	NA	L	Male	1	JS_210618-Male1	NA
tr|A0A3Q0KDV4|A0A3Q0KDV4_SCHMA	GVTVTVDKVDAK	3	NA	NA	L	Male	1	JS_210618-Male1	NA
tr|A0A3Q0KDV4|A0A3Q0KDV4_SCHMA	MVMADLLC[57.0215]EAK	2	NA	NA	L	Male	1	JS_210618-Male1	2113763.5
tr|A0A3Q0KDV4|A0A3Q0KDV4_SCHMA	NPFIFTIATLTGHAIR	3	NA	NA	L	Male	1	JS_210618-Male1	909464.0
tr|A0A3Q0KDV4|A0A3Q0KDV4_SCHMA	NVYDAAVNGMLK	2	NA	NA	L	Male	1	JS_210618-Male1	NA
tr|A0A3Q0KDV4|A0A3Q0KDV4_SCHMA	KVSYELQNSGDLISDIAEISTIR	3	NA	NA	L	Male	1	JS_210618-Male1	NA
tr|A0A3Q0KDV4|A0A3Q0KDV4_SCHMA	EDYAMNK	2	NA	NA	L	Male	1	JS_210618-Male1	NA
tr|A0A3Q0KDV4|A0A3Q0KDV4_SCHMA	GITFDTGGADVK	2	NA	NA	L	Male	1	JS_210618-Male1	2755243.5
tr|A0A3Q0KDV4|A0A3Q0KDV4_SCHMA	C[57.0215]GAAAIAGLMK	2	NA	NA	L	Male	1	JS_210618-Male1	1176728.0
tr|A0A3Q0KDV4|A0A3Q0KDV4_SCHMA	FSDEVSVIPFPEHPSK	3	NA	NA	L	Male	1	JS_210618-Male1	2975737.2
tr|A0A3Q0KDV4|A0A3Q0KDV4_SCHMA	TIGLLQPDGISVSAGLAFVR	2	NA	NA	L	Male	1	JS_210618-Male1	341486.94
tr|A0A3Q0KDV4|A0A3Q0KDV4_SCHMA	HFTAVMDNGPAR	2	NA	NA	L	Male	1	JS_210618-Male1	586422.56
tr|A0A3Q0KDV4|A0A3Q0KDV4_SCHMA	HFTAVMDNGPAR	3	NA	NA	L	Male	1	JS_210618-Male1	229558.36
tr|A0A3Q0KDV4|A0A3Q0KDV4_SCHMA	HFTAVM[15.9949]DNGPAR	2	NA	NA	L	Male	1	JS_210618-Male1	NA
tr|A0A3Q0KDV4|A0A3Q0KDV4_SCHMA	DFQWC[57.0215]ER	2	NA	NA	L	Male	1	JS_210618-Male1	NA
tr|A0A3Q0KDV4|A0A3Q0KDV4_SCHMA	VSYELQNSGDLISDIAEISTIR	2	NA	NA	L	Male	1	JS_210618-Male1	1195103.4
tr|A0A3Q0KDV4|A0A3Q0KDV4_SCHMA	VSYELQNSGDLISDIAEISTIR	3	NA	NA	L	Male	1	JS_210618-Male1	1884090.9
tr|A0A3Q0KDV4|A0A3Q0KDV4_SCHMA	KYPLMAAVNR	3	NA	NA	L	Male	1	JS_210618-Male1	NA
tr|A0A3Q0KDV4|A0A3Q0KDV4_SCHMA	GHQMPAAFLVVASGLDK	3	NA	NA	L	Male	1	JS_210618-Male1	1801501.5
tr|A0A3Q0KDV4|A0A3Q0KDV4_SCHMA	GHQM[15.9949]PAAFLVVASGLDK	3	NA	NA	L	Male	1	JS_210618-Male1	NA
tr|A0A3Q0KDV4|A0A3Q0KDV4_SCHMA	IPYTHVDVAGSAGDINVTPTAAPLLMFAR	4	NA	NA	L	Male	1	JS_210618-Male1	NA
tr|A0A3Q0KDV4|A0A3Q0KDV4_SCHMA	VVHVDYKPSNSK	2	NA	NA	L	Male	1	JS_210618-Male1	542645.4
tr|A0A3Q0KDV4|A0A3Q0KDV4_SCHMA	VVHVDYKPSNSK	3	NA	NA	L	Male	1	JS_210618-Male1	NA
tr|A0A3Q0KDV4|A0A3Q0KDV4_SCHMA	DIGGSDPER	2	NA	NA	L	Male	1	JS_210618-Male1	344086.47
tr|A0A3Q0KDV4|A0A3Q0KDV4_SCHMA	AKSEYEDLLQC[57.0215]NNLASSATPR	3	NA	NA	L	Male	1	JS_210618-Male1	117619.03
tr|A0A3Q0KDV4|A0A3Q0KDV4_SCHMA	KEDYAMNK	2	NA	NA	L	Male	1	JS_210618-Male1	298029.4
tr|A0A3Q0KDV4|A0A3Q0KDV4_SCHMA	SPLLC[57.0215]C[57.0215]GSFISAPK	2	NA	NA	L	Male	1	JS_210618-Male1	1747620.0
tr|A0A3Q0KDV4|A0A3Q0KDV4_SCHMA	EIDTSLFLVGK	2	NA	NA	L	Male	1	JS_210618-Male1	412785.78
tr|A0A3Q0KDV4|A0A3Q0KDV4_SCHMA	IGNTDAEGR	2	NA	NA	L	Male	1	JS_210618-Male1	534272.1
tr|A0A3Q0KDV4|A0A3Q0KDV4_SCHMA	n[42.0106]STSVVTPVFPVSC[57.0215]LTDPSYDAVLLLNDDIEHLPR	3	NA	NA	L	Male	1	JS_210618-Male1	661161.06
tr|A0A3Q0KDV4|A0A3Q0KDV4_SCHMA	DLQLAYK	2	NA	NA	L	Male	1	JS_210618-Male1	NA
tr|A0A3Q0KDV4|A0A3Q0KDV4_SCHMA	DLQLAYKPLK	2	NA	NA	L	Male	1	JS_210618-Male1	273093.47
tr|A0A3Q0KDV4|A0A3Q0KDV4_SCHMA	n[42.0106]STSVVTPVFPVSC[57.0215]LTDPSYDAVLLLNDDIEHLPR	4	NA	NA	L	Male	1	JS_210618-Male1	NA
tr|A0A3Q0KDV4|A0A3Q0KDV4_SCHMA	DLQLAYKPLK	3	NA	NA	L	Male	1	JS_210618-Male1	NA
tr|A0A3Q0KDV4|A0A3Q0KDV4_SCHMA	SEYEDLLQC[57.0215]NNLASSATPR	3	NA	NA	L	Male	1	JS_210618-Male1	961476.4
tr|A0A3Q0KDV4|A0A3Q0KDV4_SCHMA	AGGIMAGMHR	2	NA	NA	L	Male	1	JS_210618-Male1	NA
tr|A0A3Q0KDV4|A0A3Q0KDV4_SCHMA	AGGIMAGM[15.9949]HR	2	NA	NA	L	Male	1	JS_210618-Male1	NA
tr|A0A3Q0KDV4|A0A3Q0KDV4_SCHMA	EFSEVNPK	2	NA	NA	L	Male	1	JS_210618-Male1	NA
tr|A0A3Q0KDV4|A0A3Q0KDV4_SCHMA	EMLPNKFPK	2	NA	NA	L	Male	1	JS_210618-Male1	NA
tr|A0A3Q0KDV4|A0A3Q0KDV4_SCHMA	EMLPNKFPK	3	NA	NA	L	Male	1	JS_210618-Male1	NA
tr|A0A3Q0KDV4|A0A3Q0KDV4_SCHMA	LIFSPTGR	2	NA	NA	L	Male	1	JS_210618-Male1	NA
tr|A0A3Q0KDV4|A0A3Q0KDV4_SCHMA	FGVMEADNSLLNIANAIEEGR	2	NA	NA	L	Male	1	JS_210618-Male1	1134418.9
tr|A0A3Q0KDV9|A0A3Q0KDV9_SCHMA	LIEMGFR	2	NA	NA	L	Male	1	JS_210618-Male1	NA
tr|A0A3Q0KDV9|A0A3Q0KDV9_SCHMA	MSLQETYEK	2	NA	NA	L	Male	1	JS_210618-Male1	329304.9
tr|A0A3Q0KDV9|A0A3Q0KDV9_SCHMA	VNMEDLR	2	NA	NA	L	Male	1	JS_210618-Male1	NA
tr|A0A3Q0KDV9|A0A3Q0KDV9_SCHMA	SIDLVAMK	2	NA	NA	L	Male	1	JS_210618-Male1	255450.3
tr|A0A3Q0KDV9|A0A3Q0KDV9_SCHMA	STLLETLFNQK	2	NA	NA	L	Male	1	JS_210618-Male1	292998.94
tr|A0A3Q0KDV9|A0A3Q0KDV9_SCHMA	FLEEEIAAFER	2	NA	NA	L	Male	1	JS_210618-Male1	524874.7
tr|A0A3Q0KDV9|A0A3Q0KDV9_SCHMA	LTVVETC[57.0215]GYGDQINK	2	NA	NA	L	Male	1	JS_210618-Male1	328364.75
tr|A0A3Q0KDW8|A0A3Q0KDW8_SCHMA	KVHVIFNYK	2	NA	NA	L	Male	1	JS_210618-Male1	2301936.5
tr|A0A3Q0KDW8|A0A3Q0KDW8_SCHMA	KVHVIFNYK	3	NA	NA	L	Male	1	JS_210618-Male1	2965918.2
tr|A0A3Q0KDW8|A0A3Q0KDW8_SCHMA	RYDAEVAK	2	NA	NA	L	Male	1	JS_210618-Male1	NA
tr|A0A3Q0KDW8|A0A3Q0KDW8_SCHMA	EQSSAKDDKEEAEETK	2	NA	NA	L	Male	1	JS_210618-Male1	492314.56
tr|A0A3Q0KDW8|A0A3Q0KDW8_SCHMA	THLYTLIVNPNNK	2	NA	NA	L	Male	1	JS_210618-Male1	3423317.2
tr|A0A3Q0KDW8|A0A3Q0KDW8_SCHMA	EQSSAKDDKEEAEETK	3	NA	NA	L	Male	1	JS_210618-Male1	529788.4
tr|A0A3Q0KDW8|A0A3Q0KDW8_SCHMA	THLYTLIVNPNNK	3	NA	NA	L	Male	1	JS_210618-Male1	3920247.0
tr|A0A3Q0KDW8|A0A3Q0KDW8_SCHMA	EQSSAKDDKEEAEETK	4	NA	NA	L	Male	1	JS_210618-Male1	NA
tr|A0A3Q0KDW8|A0A3Q0KDW8_SCHMA	THLYTLIVNPNNKYEVLVDNAK	3	NA	NA	L	Male	1	JS_210618-Male1	352954.72
tr|A0A3Q0KDW8|A0A3Q0KDW8_SCHMA	EIPC[57.0215]KDDLK	2	NA	NA	L	Male	1	JS_210618-Male1	1870082.4
tr|A0A3Q0KDW8|A0A3Q0KDW8_SCHMA	EIPC[57.0215]KDDLK	3	NA	NA	L	Male	1	JS_210618-Male1	1585936.8
tr|A0A3Q0KDW8|A0A3Q0KDW8_SCHMA	FHGESPYK	2	NA	NA	L	Male	1	JS_210618-Male1	NA
tr|A0A3Q0KDW8|A0A3Q0KDW8_SCHMA	TVSC[57.0215]GGAYIK	2	NA	NA	L	Male	1	JS_210618-Male1	5057999.5
tr|A0A3Q0KDW8|A0A3Q0KDW8_SCHMA	TMVLQFTVK	2	NA	NA	L	Male	1	JS_210618-Male1	2066349.0
tr|A0A3Q0KDW8|A0A3Q0KDW8_SCHMA	TM[15.9949]VLQFTVK	2	NA	NA	L	Male	1	JS_210618-Male1	NA
tr|A0A3Q0KDW8|A0A3Q0KDW8_SCHMA	YEVLVDNAK	2	NA	NA	L	Male	1	JS_210618-Male1	5683387.0
tr|A0A3Q0KDW8|A0A3Q0KDW8_SCHMA	IMFGPDIC[57.0215]GMATK	2	NA	NA	L	Male	1	JS_210618-Male1	150651290000000
tr|A0A3Q0KDW8|A0A3Q0KDW8_SCHMA	IMFGPDIC[57.0215]GMATK	3	NA	NA	L	Male	1	JS_210618-Male1	909121.4
tr|A0A3Q0KDW8|A0A3Q0KDW8_SCHMA	IMFGPDIC[57.0215]GM[15.9949]ATK	2	NA	NA	L	Male	1	JS_210618-Male1	650410.8
tr|A0A3Q0KDW8|A0A3Q0KDW8_SCHMA	ASDEPSGDHDEL	2	NA	NA	L	Male	1	JS_210618-Male1	4693467.0
tr|A0A3Q0KDW8|A0A3Q0KDW8_SCHMA	VEEGSLEDDWDMLPPK	2	NA	NA	L	Male	1	JS_210618-Male1	9964342.0
tr|A0A3Q0KDW8|A0A3Q0KDW8_SCHMA	VEEGSLEDDWDMLPPK	3	NA	NA	L	Male	1	JS_210618-Male1	NA
tr|A0A3Q0KDW8|A0A3Q0KDW8_SCHMA	VEEGSLEDDWDMLPPKK	3	NA	NA	L	Male	1	JS_210618-Male1	NA
tr|A0A3Q0KDW8|A0A3Q0KDW8_SCHMA	ISEPFSNR	2	NA	NA	L	Male	1	JS_210618-Male1	5831896.0
tr|A0A3Q0KDW8|A0A3Q0KDW8_SCHMA	PVQIDNPEYK	2	NA	NA	L	Male	1	JS_210618-Male1	1224992.2
tr|A0A3Q0KDW8|A0A3Q0KDW8_SCHMA	GEWKPVQIDNPEYK	2	NA	NA	L	Male	1	JS_210618-Male1	3845543.2
tr|A0A3Q0KDW8|A0A3Q0KDW8_SCHMA	GEWKPVQIDNPEYK	3	NA	NA	L	Male	1	JS_210618-Male1	4358175.5
tr|A0A3Q0KDW8|A0A3Q0KDW8_SCHMA	VHVIFNYK	2	NA	NA	L	Male	1	JS_210618-Male1	2374321.2
tr|A0A3Q0KDW8|A0A3Q0KDW8_SCHMA	IM[15.9949]FGPDIC[57.0215]GMATK	2	NA	NA	L	Male	1	JS_210618-Male1	NA
tr|A0A3Q0KDW8|A0A3Q0KDW8_SCHMA	YKGEWKPVQIDNPEYK	2	NA	NA	L	Male	1	JS_210618-Male1	1362800.0
tr|A0A3Q0KDW8|A0A3Q0KDW8_SCHMA	YKGEWKPVQIDNPEYK	3	NA	NA	L	Male	1	JS_210618-Male1	2982691.8
tr|A0A3Q0KDW8|A0A3Q0KDW8_SCHMA	YKGEWKPVQIDNPEYK	4	NA	NA	L	Male	1	JS_210618-Male1	2340191.8
tr|A0A3Q0KDW8|A0A3Q0KDW8_SCHMA	TIPDMDAK	2	NA	NA	L	Male	1	JS_210618-Male1	7107449.5
tr|A0A3Q0KDW8|A0A3Q0KDW8_SCHMA	LLGSDIDPK	2	NA	NA	L	Male	1	JS_210618-Male1	8213882.0
tr|A0A3Q0KDW8|A0A3Q0KDW8_SCHMA	YDAEVAK	2	NA	NA	L	Male	1	JS_210618-Male1	3078556.8
tr|A0A3Q0KDW8|A0A3Q0KDW8_SCHMA	KEIPC[57.0215]KDDLK	2	NA	NA	L	Male	1	JS_210618-Male1	96711.72
tr|A0A3Q0KDW8|A0A3Q0KDW8_SCHMA	KIDDPNDK	2	NA	NA	L	Male	1	JS_210618-Male1	NA
tr|A0A3Q0KDW8|A0A3Q0KDW8_SCHMA	KELPDDAK	2	NA	NA	L	Male	1	JS_210618-Male1	NA
tr|A0A3Q0KDW8|A0A3Q0KDW8_SCHMA	DDKEEAEETK	2	NA	NA	L	Male	1	JS_210618-Male1	1242097.1
tr|A0A3Q0KDW8|A0A3Q0KDW8_SCHMA	DDKEEAEETK	3	NA	NA	L	Male	1	JS_210618-Male1	365788.78
tr|A0A3Q0KDW8|A0A3Q0KDW8_SCHMA	DDKEEAEETKER	2	NA	NA	L	Male	1	JS_210618-Male1	NA
tr|A0A3Q0KDW8|A0A3Q0KDW8_SCHMA	DDKEEAEETKER	3	NA	NA	L	Male	1	JS_210618-Male1	408269.1
tr|A0A3Q0KDW8|A0A3Q0KDW8_SCHMA	KPDDWDDAMDGEWER	3	NA	NA	L	Male	1	JS_210618-Male1	659308.0
tr|A0A3Q0KDW8|A0A3Q0KDW8_SCHMA	KPDDWDDAMDGEWERPQK	2	NA	NA	L	Male	1	JS_210618-Male1	1719950.9
tr|A0A3Q0KDW8|A0A3Q0KDW8_SCHMA	KPDDWDDAMDGEWERPQK	3	NA	NA	L	Male	1	JS_210618-Male1	5759218.0
tr|A0A3Q0KDW8|A0A3Q0KDW8_SCHMA	KPDDWDDAMDGEWERPQK	4	NA	NA	L	Male	1	JS_210618-Male1	5281714.5
tr|A0A3Q0KDW8|A0A3Q0KDW8_SCHMA	KPDDWDDAM[15.9949]DGEWERPQK	4	NA	NA	L	Male	1	JS_210618-Male1	NA
tr|A0A3Q0KDW8|A0A3Q0KDW8_SCHMA	SPVDPIEDLGLK	2	NA	NA	L	Male	1	JS_210618-Male1	159905170000000
tr|A0A3Q0KDW8|A0A3Q0KDW8_SCHMA	SPVDPIEDLGLK	3	NA	NA	L	Male	1	JS_210618-Male1	483071.66
tr|A0A3Q0KDW8|A0A3Q0KDW8_SCHMA	KPDDWVDEQFIDDPDDK	2	NA	NA	L	Male	1	JS_210618-Male1	2295045.5
tr|A0A3Q0KDW8|A0A3Q0KDW8_SCHMA	KPDDWVDEQFIDDPDDK	3	NA	NA	L	Male	1	JS_210618-Male1	4152417.5
tr|A0A3Q0KDW8|A0A3Q0KDW8_SCHMA	KPDNWDQPK	2	NA	NA	L	Male	1	JS_210618-Male1	1845823.6
tr|A0A3Q0KDW8|A0A3Q0KDW8_SCHMA	KISEPFSNR	2	NA	NA	L	Male	1	JS_210618-Male1	1534440.5
tr|A0A3Q0KDW8|A0A3Q0KDW8_SCHMA	KPDNWDQPK	3	NA	NA	L	Male	1	JS_210618-Male1	NA
tr|A0A3Q0KDW8|A0A3Q0KDW8_SCHMA	KISEPFSNR	3	NA	NA	L	Male	1	JS_210618-Male1	NA
tr|A0A3Q0KDY8|A0A3Q0KDY8_SCHMA	MIDFGDLK	2	NA	NA	L	Male	1	JS_210618-Male1	74407984
tr|A0A3Q0KDY8|A0A3Q0KDY8_SCHMA	STVIFDVKPWGDDTDMAEMEK	3	NA	NA	L	Male	1	JS_210618-Male1	1245563.0
tr|A0A3Q0KDY8|A0A3Q0KDY8_SCHMA	LIPLAYGIK	2	NA	NA	L	Male	1	JS_210618-Male1	1250995.4
tr|A0A3Q0KDY8|A0A3Q0KDY8_SCHMA	SSLSDFGNISR	2	NA	NA	L	Male	1	JS_210618-Male1	616683.8
tr|A0A3Q0KDY8|A0A3Q0KDY8_SCHMA	SIQTDGLLWGASK	2	NA	NA	L	Male	1	JS_210618-Male1	1693766.0
tr|A0A3Q0KDZ1|A0A3Q0KDZ1_SCHMA	INVYYNEASGGK	2	NA	NA	L	Male	1	JS_210618-Male1	4188314.5
tr|A0A3Q0KDZ1|A0A3Q0KDZ1_SCHMA	FPGQLNADLR	2	NA	NA	L	Male	1	JS_210618-Male1	668850.94
tr|A0A3Q0KDZ1|A0A3Q0KDZ1_SCHMA	LFRPDNFVFGQSGAGNNWAK	3	NA	NA	L	Male	1	JS_210618-Male1	NA
tr|A0A3Q0KDZ1|A0A3Q0KDZ1_SCHMA	VSEQFTAMFR	2	NA	NA	L	Male	1	JS_210618-Male1	4457609.5
tr|A0A3Q0KDZ1|A0A3Q0KDZ1_SCHMA	AILVDLEPGTMDSVR	2	NA	NA	L	Male	1	JS_210618-Male1	3897035.0
tr|A0A3Q0KDZ1|A0A3Q0KDZ1_SCHMA	AILVDLEPGTMDSVR	3	NA	NA	L	Male	1	JS_210618-Male1	1377362.0
tr|A0A3Q0KDZ1|A0A3Q0KDZ1_SCHMA	AGPFGQLFR	2	NA	NA	L	Male	1	JS_210618-Male1	363955.16
tr|A0A3Q0KDZ1|A0A3Q0KDZ1_SCHMA	AGPFGQLFRPDNFVFGQSGAGNNWAK	3	NA	NA	L	Male	1	JS_210618-Male1	6489925.0
tr|A0A3Q0KDZ1|A0A3Q0KDZ1_SCHMA	NSSYFVDWIPNNVK	2	NA	NA	L	Male	1	JS_210618-Male1	5453215.5
tr|A0A3Q0KDZ1|A0A3Q0KDZ1_SCHMA	AGPFGQLFRPDNFVFGQSGAGNNWAK	4	NA	NA	L	Male	1	JS_210618-Male1	825883.06
tr|A0A3Q0KDZ1|A0A3Q0KDZ1_SCHMA	NSSYFVDWIPNNVK	3	NA	NA	L	Male	1	JS_210618-Male1	1122680.5
tr|A0A3Q0KDZ1|A0A3Q0KDZ1_SCHMA	YLTVAAIFR	2	NA	NA	L	Male	1	JS_210618-Male1	1821364.6
tr|A0A3Q0KDZ1|A0A3Q0KDZ1_SCHMA	LHFFMPGFAPLTSR	3	NA	NA	L	Male	1	JS_210618-Male1	5512184.5
tr|A0A3Q0KDZ1|A0A3Q0KDZ1_SCHMA	LHFFM[15.9949]PGFAPLTSR	3	NA	NA	L	Male	1	JS_210618-Male1	NA
tr|A0A3Q0KDZ1|A0A3Q0KDZ1_SCHMA	IREEYPDR	3	NA	NA	L	Male	1	JS_210618-Male1	869477.8
tr|A0A3Q0KDZ1|A0A3Q0KDZ1_SCHMA	EVDEQMLNVQNK	2	NA	NA	L	Male	1	JS_210618-Male1	2284526.2
tr|A0A3Q0KDZ1|A0A3Q0KDZ1_SCHMA	EVDEQMLNVQNK	3	NA	NA	L	Male	1	JS_210618-Male1	264188.9
tr|A0A3Q0KDZ1|A0A3Q0KDZ1_SCHMA	EVDEQM[15.9949]LNVQNK	2	NA	NA	L	Male	1	JS_210618-Male1	NA
tr|A0A3Q0KDZ1|A0A3Q0KDZ1_SCHMA	IMNTFSVVPSPK	2	NA	NA	L	Male	1	JS_210618-Male1	5356716.5
tr|A0A3Q0KDZ1|A0A3Q0KDZ1_SCHMA	EAESC[57.0215]DC[57.0215]LQGFQLTHSLGGGTGSGMGTLLISK	3	NA	NA	L	Male	1	JS_210618-Male1	966404.6
tr|A0A3Q0KDZ1|A0A3Q0KDZ1_SCHMA	IMNTFSVVPSPK	3	NA	NA	L	Male	1	JS_210618-Male1	NA
tr|A0A3Q0KDZ1|A0A3Q0KDZ1_SCHMA	EIVHIQAGQC[57.0215]GNQIGAK	2	NA	NA	L	Male	1	JS_210618-Male1	NA
tr|A0A3Q0KDZ1|A0A3Q0KDZ1_SCHMA	EIVHIQAGQC[57.0215]GNQIGAK	3	NA	NA	L	Male	1	JS_210618-Male1	1710755.5
tr|A0A3Q0KDZ1|A0A3Q0KDZ1_SCHMA	LTTPTYGDLNHLVSATMSGVTTC[57.0215]LR	3	NA	NA	L	Male	1	JS_210618-Male1	6137794.0
tr|A0A3Q0KDZ1|A0A3Q0KDZ1_SCHMA	LTTPTYGDLNHLVSATMSGVTTC[57.0215]LR	4	NA	NA	L	Male	1	JS_210618-Male1	1641174.9
tr|A0A3Q0KDZ1|A0A3Q0KDZ1_SCHMA	SLTVPELTQQMFDAK	2	NA	NA	L	Male	1	JS_210618-Male1	6388613.5
tr|A0A3Q0KDZ1|A0A3Q0KDZ1_SCHMA	SLTVPELTQQMFDAK	3	NA	NA	L	Male	1	JS_210618-Male1	2230085.0
tr|A0A3Q0KDZ1|A0A3Q0KDZ1_SCHMA	KEAESC[57.0215]DC[57.0215]LQGFQLTHSLGGGTGSGMGTLLISK	4	NA	NA	L	Male	1	JS_210618-Male1	218345.5
tr|A0A3Q0KDZ1|A0A3Q0KDZ1_SCHMA	MSVTFIGNSTAIQELFK	2	NA	NA	L	Male	1	JS_210618-Male1	2481750.2
tr|A0A3Q0KDZ1|A0A3Q0KDZ1_SCHMA	MSVTFIGNSTAIQELFK	3	NA	NA	L	Male	1	JS_210618-Male1	803011.75
tr|A0A3Q0KDZ1|A0A3Q0KDZ1_SCHMA	TAVC[57.0215]DIPPR	2	NA	NA	L	Male	1	JS_210618-Male1	664012.44
tr|A0A3Q0KDZ1|A0A3Q0KDZ1_SCHMA	GHYTEGAELVDSVLDVVR	2	NA	NA	L	Male	1	JS_210618-Male1	NA
tr|A0A3Q0KDZ1|A0A3Q0KDZ1_SCHMA	GHYTEGAELVDSVLDVVR	3	NA	NA	L	Male	1	JS_210618-Male1	5539782.5
tr|A0A3Q0KDZ1|A0A3Q0KDZ1_SCHMA	GHYTEGAELVDSVLDVVR	4	NA	NA	L	Male	1	JS_210618-Male1	294408.22
tr|A0A3Q0KDZ1|A0A3Q0KDZ1_SCHMA	NMMAAC[57.0215]DPR	2	NA	NA	L	Male	1	JS_210618-Male1	1617001.8
tr|A0A3Q0KDZ1|A0A3Q0KDZ1_SCHMA	FWEVISDEHGIDPTGTYHGDSDLQLER	3	NA	NA	L	Male	1	JS_210618-Male1	2093189.0
tr|A0A3Q0KDZ1|A0A3Q0KDZ1_SCHMA	FWEVISDEHGIDPTGTYHGDSDLQLER	4	NA	NA	L	Male	1	JS_210618-Male1	5430074.0
tr|A0A3Q0KDZ1|A0A3Q0KDZ1_SCHMA	LAVNMVPFPR	2	NA	NA	L	Male	1	JS_210618-Male1	5620862.5
tr|A0A3Q0KDZ1|A0A3Q0KDZ1_SCHMA	VSDTVVEPYNATLSVHQLVENTDETYC[57.0215]IDNEALYDIC[57.0215]FR	4	NA	NA	L	Male	1	JS_210618-Male1	347041.16
tr|A0A3Q0KDZ3|A0A3Q0KDZ3_SCHMA	GISEVNYTQDNR	2	NA	NA	L	Male	1	JS_210618-Male1	247425.5
tr|A0A3Q0KDZ3|A0A3Q0KDZ3_SCHMA	YQDYVYGDLK	2	NA	NA	L	Male	1	JS_210618-Male1	NA
tr|A0A3Q0KDZ3|A0A3Q0KDZ3_SCHMA	n[42.0106]VSVIESNASPDSAFTVVR	2	NA	NA	L	Male	1	JS_210618-Male1	359195.72
tr|A0A3Q0KDZ3|A0A3Q0KDZ3_SCHMA	n[42.0106]VSVIESNASPDSAFTVVR	3	NA	NA	L	Male	1	JS_210618-Male1	NA
tr|A0A3Q0KDZ3|A0A3Q0KDZ3_SCHMA	EQAPC[57.0215]DFYVLNDIFR	2	NA	NA	L	Male	1	JS_210618-Male1	NA
tr|A0A3Q0KE26|A0A3Q0KE26_SCHMA	LSC[57.0215]AVGGQHILNEIR	2	NA	NA	L	Male	1	JS_210618-Male1	77372.25
tr|A0A3Q0KE26|A0A3Q0KE26_SCHMA	n[42.0106]SDYAAFQTLLLQLQSSDNESR	3	NA	NA	L	Male	1	JS_210618-Male1	NA
tr|A0A3Q0KE26|A0A3Q0KE26_SCHMA	KLVLMQIVTTVASVADAAEK	3	NA	NA	L	Male	1	JS_210618-Male1	212984.62
tr|A0A3Q0KE26|A0A3Q0KE26_SCHMA	SAAAEC[57.0215]LPFLLSSMK	2	NA	NA	L	Male	1	JS_210618-Male1	308820.47
tr|A0A3Q0KE26|A0A3Q0KE26_SCHMA	SAAAEC[57.0215]LPFLLSSMK	3	NA	NA	L	Male	1	JS_210618-Male1	NA
tr|A0A3Q0KE26|A0A3Q0KE26_SCHMA	ALVDIADAAHK	2	NA	NA	L	Male	1	JS_210618-Male1	307784.2
tr|A0A3Q0KE26|A0A3Q0KE26_SCHMA	ALVDIADAAHK	3	NA	NA	L	Male	1	JS_210618-Male1	NA
tr|A0A3Q0KE26|A0A3Q0KE26_SCHMA	LLVNDYGSAFEPLPVETK	2	NA	NA	L	Male	1	JS_210618-Male1	208793.86
tr|A0A3Q0KE26|A0A3Q0KE26_SCHMA	AISDPSSSELR	2	NA	NA	L	Male	1	JS_210618-Male1	NA
tr|A0A3Q0KE26|A0A3Q0KE26_SCHMA	DVVADHLQSLANSIEAVGK	3	NA	NA	L	Male	1	JS_210618-Male1	134250.25
tr|A0A3Q0KE26|A0A3Q0KE26_SCHMA	VADLISELVR	2	NA	NA	L	Male	1	JS_210618-Male1	240862.06
tr|A0A3Q0KE26|A0A3Q0KE26_SCHMA	SETAYDAITPTTR	2	NA	NA	L	Male	1	JS_210618-Male1	185439.14
tr|A0A3Q0KE26|A0A3Q0KE26_SCHMA	VQANAGAALVNFC[57.0215]EK	2	NA	NA	L	Male	1	JS_210618-Male1	NA
tr|A0A3Q0KE26|A0A3Q0KE26_SCHMA	ELVPVALQAIATAIQTDSEDDTPLK	3	NA	NA	L	Male	1	JS_210618-Male1	NA
tr|A0A3Q0KE53|A0A3Q0KE53_SCHMA	LFQVEYAIEATK	3	NA	NA	L	Male	1	JS_210618-Male1	NA
tr|A0A3Q0KE53|A0A3Q0KE53_SCHMA	AVSNLALAFGDDDMESGAMSR	2	NA	NA	L	Male	1	JS_210618-Male1	NA
tr|A0A3Q0KE53|A0A3Q0KE53_SCHMA	AVSNLALAFGDDDMESGAMSR	3	NA	NA	L	Male	1	JS_210618-Male1	NA
tr|A0A3Q0KE53|A0A3Q0KE53_SCHMA	IIEEINQSSS	2	NA	NA	L	Male	1	JS_210618-Male1	774016.9
tr|A0A3Q0KE53|A0A3Q0KE53_SCHMA	TSEGVVMAVEK	2	NA	NA	L	Male	1	JS_210618-Male1	6354111.0
tr|A0A3Q0KE53|A0A3Q0KE53_SCHMA	HIAC[57.0215]AVSGLVADAR	2	NA	NA	L	Male	1	JS_210618-Male1	775239.9
tr|A0A3Q0KE53|A0A3Q0KE53_SCHMA	HIAC[57.0215]AVSGLVADAR	3	NA	NA	L	Male	1	JS_210618-Male1	273993.97
tr|A0A3Q0KE53|A0A3Q0KE53_SCHMA	LDSTNVEMATVSIK	2	NA	NA	L	Male	1	JS_210618-Male1	NA
tr|A0A3Q0KE53|A0A3Q0KE53_SCHMA	VNSTLIIPSSIEK	2	NA	NA	L	Male	1	JS_210618-Male1	1250043.5
tr|A0A3Q0KE53|A0A3Q0KE53_SCHMA	HALSILK	2	NA	NA	L	Male	1	JS_210618-Male1	605213.25
tr|A0A3Q0KE53|A0A3Q0KE53_SCHMA	TEAAHHWFVYNEK	2	NA	NA	L	Male	1	JS_210618-Male1	719915.94
tr|A0A3Q0KE53|A0A3Q0KE53_SCHMA	TEAAHHWFVYNEK	3	NA	NA	L	Male	1	JS_210618-Male1	496923.66
tr|A0A3Q0KE53|A0A3Q0KE53_SCHMA	TEAAHHWFVYNEK	4	NA	NA	L	Male	1	JS_210618-Male1	NA
tr|A0A3Q0KE53|A0A3Q0KE53_SCHMA	GVNTFSPEGR	2	NA	NA	L	Male	1	JS_210618-Male1	1103918.6
tr|A0A3Q0KE53|A0A3Q0KE53_SCHMA	DNYHLFNKDEVQK	3	NA	NA	L	Male	1	JS_210618-Male1	NA
tr|A0A3Q0KE53|A0A3Q0KE53_SCHMA	PFGVALLFAGVDER	2	NA	NA	L	Male	1	JS_210618-Male1	NA
tr|A0A3Q0KE53|A0A3Q0KE53_SCHMA	GPQLYHMDPSGTYIR	2	NA	NA	L	Male	1	JS_210618-Male1	448432.12
tr|A0A3Q0KE53|A0A3Q0KE53_SCHMA	GPQLYHMDPSGTYIR	3	NA	NA	L	Male	1	JS_210618-Male1	1306130.9
tr|A0A3Q0KE53|A0A3Q0KE53_SCHMA	LGSTGIGIK	2	NA	NA	L	Male	1	JS_210618-Male1	732618.4
tr|A0A3Q0KE53|A0A3Q0KE53_SCHMA	AIGSGSEGAQQALQEIYHK	2	NA	NA	L	Male	1	JS_210618-Male1	1120322.6
tr|A0A3Q0KE53|A0A3Q0KE53_SCHMA	LFQVEYAIEATK	2	NA	NA	L	Male	1	JS_210618-Male1	496386.75
tr|A0A3Q0KE53|A0A3Q0KE53_SCHMA	AIGSGSEGAQQALQEIYHK	3	NA	NA	L	Male	1	JS_210618-Male1	3067101.0
tr|A0A3Q0KE94|A0A3Q0KE94_SCHMA	ELEPELADYC[57.0215]INR	2	NA	NA	L	Male	1	JS_210618-Male1	242143.88
tr|A0A3Q0KE94|A0A3Q0KE94_SCHMA	TLAGDTPYITTEQLK	3	NA	NA	L	Male	1	JS_210618-Male1	117360.52
tr|A0A3Q0KE94|A0A3Q0KE94_SCHMA	RLEQIEYLAK	2	NA	NA	L	Male	1	JS_210618-Male1	NA
tr|A0A3Q0KE94|A0A3Q0KE94_SCHMA	RLEQIEYLAK	3	NA	NA	L	Male	1	JS_210618-Male1	NA
tr|A0A3Q0KE94|A0A3Q0KE94_SCHMA	TTDGTISGAR	2	NA	NA	L	Male	1	JS_210618-Male1	NA
tr|A0A3Q0KE94|A0A3Q0KE94_SCHMA	EGLLLWC[57.0215]QR	2	NA	NA	L	Male	1	JS_210618-Male1	NA
tr|A0A3Q0KE94|A0A3Q0KE94_SCHMA	VEDVMSLINGHENFK	3	NA	NA	L	Male	1	JS_210618-Male1	NA
tr|A0A3Q0KE94|A0A3Q0KE94_SCHMA	VEEDLEGWKPTITELEK	3	NA	NA	L	Male	1	JS_210618-Male1	512147.84
tr|A0A3Q0KE94|A0A3Q0KE94_SCHMA	TQNIVEQWDNLGR	2	NA	NA	L	Male	1	JS_210618-Male1	745037.8
tr|A0A3Q0KE94|A0A3Q0KE94_SCHMA	FC[57.0215]IQDITVEEMSAK	2	NA	NA	L	Male	1	JS_210618-Male1	NA
tr|A0A3Q0KE94|A0A3Q0KE94_SCHMA	TLLENTYNTLQTR	2	NA	NA	L	Male	1	JS_210618-Male1	338599.03
tr|A0A3Q0KE94|A0A3Q0KE94_SCHMA	NPYTMIDC[57.0215]STLQSR	2	NA	NA	L	Male	1	JS_210618-Male1	559534.0
tr|A0A3Q0KE94|A0A3Q0KE94_SCHMA	LIQLLETLSEEPLPKPDR	3	NA	NA	L	Male	1	JS_210618-Male1	NA
tr|A0A3Q0KE94|A0A3Q0KE94_SCHMA	LIQSHNLSSELLK	2	NA	NA	L	Male	1	JS_210618-Male1	273297.28
tr|A0A3Q0KE94|A0A3Q0KE94_SCHMA	C[57.0215]SIENIEEDFTDGLK	2	NA	NA	L	Male	1	JS_210618-Male1	111970.45
tr|A0A3Q0KE94|A0A3Q0KE94_SCHMA	MLDAEDMVNTVRPDER	3	NA	NA	L	Male	1	JS_210618-Male1	390173.2
tr|A0A3Q0KE94|A0A3Q0KE94_SCHMA	GFEDWLVAEIK	2	NA	NA	L	Male	1	JS_210618-Male1	380553.62
tr|A0A3Q0KE94|A0A3Q0KE94_SCHMA	IQGILDLLNQIDQLHLSIAK	3	NA	NA	L	Male	1	JS_210618-Male1	NA
tr|A0A3Q0KE94|A0A3Q0KE94_SCHMA	IQGILDLLNQIDQLHLSIAK	4	NA	NA	L	Male	1	JS_210618-Male1	NA
tr|A0A3Q0KE94|A0A3Q0KE94_SCHMA	HRPDLIDYSK	2	NA	NA	L	Male	1	JS_210618-Male1	NA
tr|A0A3Q0KE94|A0A3Q0KE94_SCHMA	IVAIAEELNQLNYDEVQSVNER	3	NA	NA	L	Male	1	JS_210618-Male1	NA
tr|A0A3Q0KE94|A0A3Q0KE94_SCHMA	WDAMYSLISGR	2	NA	NA	L	Male	1	JS_210618-Male1	672698.44
tr|A0A3Q0KE94|A0A3Q0KE94_SCHMA	FGPYLEHNLETVHSIVTNQK	3	NA	NA	L	Male	1	JS_210618-Male1	262379.56
tr|A0A3Q0KE94|A0A3Q0KE94_SCHMA	C[57.0215]LTHEAWADGK	2	NA	NA	L	Male	1	JS_210618-Male1	NA
tr|A0A3Q0KE94|A0A3Q0KE94_SCHMA	QAYLDPMWEIQQK	2	NA	NA	L	Male	1	JS_210618-Male1	NA
tr|A0A3Q0KE94|A0A3Q0KE94_SCHMA	LSLEDQLQR	2	NA	NA	L	Male	1	JS_210618-Male1	519064.16
tr|A0A3Q0KED0|A0A3Q0KED0_SCHMA	LAPPLVTLLSAEPEIQYVALR	3	NA	NA	L	Male	1	JS_210618-Male1	229028.78
tr|A0A3Q0KED0|A0A3Q0KED0_SCHMA	VFLATWK	2	NA	NA	L	Male	1	JS_210618-Male1	NA
tr|A0A3Q0KED0|A0A3Q0KED0_SCHMA	QSVNVSLPLATTGPVMK	2	NA	NA	L	Male	1	JS_210618-Male1	NA
tr|A0A3Q0KED0|A0A3Q0KED0_SCHMA	MLEMVDPASETASTVIR	2	NA	NA	L	Male	1	JS_210618-Male1	NA
tr|A0A3Q0KED0|A0A3Q0KED0_SCHMA	THPSEEQK	2	NA	NA	L	Male	1	JS_210618-Male1	NA
tr|A0A3Q0KED0|A0A3Q0KED0_SCHMA	LHDIDAQLVEDSGFLELLR	3	NA	NA	L	Male	1	JS_210618-Male1	NA
tr|A0A3Q0KED0|A0A3Q0KED0_SCHMA	YESIISILC[57.0215]ENLDTLDEPEAR	3	NA	NA	L	Male	1	JS_210618-Male1	NA
tr|A0A3Q0KED0|A0A3Q0KED0_SCHMA	DIPSQNEQQFTLSPK	2	NA	NA	L	Male	1	JS_210618-Male1	533166.75
tr|A0A3Q0KED0|A0A3Q0KED0_SCHMA	TQSGGASSSAADVLADIFGGIK	2	NA	NA	L	Male	1	JS_210618-Male1	692672.94
tr|A0A3Q0KED0|A0A3Q0KED0_SCHMA	TQSGGASSSAADVLADIFGGIK	3	NA	NA	L	Male	1	JS_210618-Male1	388988.56
tr|A0A3Q0KED0|A0A3Q0KED0_SCHMA	QNNVFTIAK	2	NA	NA	L	Male	1	JS_210618-Male1	323844.53
tr|A0A3Q0KED0|A0A3Q0KED0_SCHMA	NSFGLVPTQALNVPTPLMPR	2	NA	NA	L	Male	1	JS_210618-Male1	215074.77
tr|A0A3Q0KED0|A0A3Q0KED0_SCHMA	NSFGLVPTQALNVPTPLMPR	3	NA	NA	L	Male	1	JS_210618-Male1	347793.25
tr|A0A3Q0KED0|A0A3Q0KED0_SCHMA	MSDPSGDASAFVPPATVLLEAAR	2	NA	NA	L	Male	1	JS_210618-Male1	NA
tr|A0A3Q0KED0|A0A3Q0KED0_SCHMA	IQPDNPSFILSLK	2	NA	NA	L	Male	1	JS_210618-Male1	391298.25
tr|A0A3Q0KED0|A0A3Q0KED0_SCHMA	TMDVHPGVQLAFDEILNH	3	NA	NA	L	Male	1	JS_210618-Male1	761322.06
tr|A0A3Q0KEE5|A0A3Q0KEE5_SCHMA	ESVQAEQDAGHMINELR	3	NA	NA	L	Male	1	JS_210618-Male1	NA
tr|A0A3Q0KEH4|A0A3Q0KEH4_SCHMA	VYPDALFTLFGVYGDVTR	3	NA	NA	L	Male	1	JS_210618-Male1	319474.94
tr|A0A3Q0KEH4|A0A3Q0KEH4_SCHMA	MALVQLETVDLAIQSLIELHNSQLTENSHLR	4	NA	NA	L	Male	1	JS_210618-Male1	NA
tr|A0A3Q0KEH4|A0A3Q0KEH4_SCHMA	VYPDALFTLFGVYGDVTR	2	NA	NA	L	Male	1	JS_210618-Male1	NA
tr|A0A3Q0KEI3|A0A3Q0KEI3_SCHMA	KAGEVTYADAHK	2	NA	NA	L	Male	1	JS_210618-Male1	NA
tr|A0A3Q0KEI3|A0A3Q0KEI3_SCHMA	FDGYELYGR	2	NA	NA	L	Male	1	JS_210618-Male1	212807.64
tr|A0A3Q0KEJ3|A0A3Q0KEJ3_SCHMA	FEGNKEEEFIR	2	NA	NA	L	Male	1	JS_210618-Male1	112388.0
tr|A0A3Q0KEJ3|A0A3Q0KEJ3_SCHMA	VDIDQLDSVAEK	2	NA	NA	L	Male	1	JS_210618-Male1	647001.44
tr|A0A3Q0KEJ3|A0A3Q0KEJ3_SCHMA	VVPTVISIK	2	NA	NA	L	Male	1	JS_210618-Male1	855725.7
tr|A0A3Q0KEJ8|A0A3Q0KEJ8_SCHMA	AMNVLNNNETLGTPFTLAPEDIYLAGEK	3	NA	NA	L	Male	1	JS_210618-Male1	689587.9
tr|A0A3Q0KEJ8|A0A3Q0KEJ8_SCHMA	LGHDVELQDGILPVDPSVDGQLYQR	3	NA	NA	L	Male	1	JS_210618-Male1	1208518.1
tr|A0A3Q0KEJ8|A0A3Q0KEJ8_SCHMA	LGHDVELQDGILPVDPSVDGQLYQR	4	NA	NA	L	Male	1	JS_210618-Male1	329714.44
tr|A0A3Q0KEJ8|A0A3Q0KEJ8_SCHMA	DIWLGNNIDDASIR	2	NA	NA	L	Male	1	JS_210618-Male1	NA
tr|A0A3Q0KEJ8|A0A3Q0KEJ8_SCHMA	LMSASEILSSTSR	2	NA	NA	L	Male	1	JS_210618-Male1	2453172.8
tr|A0A3Q0KEJ8|A0A3Q0KEJ8_SCHMA	LMSASEILSSTSR	3	NA	NA	L	Male	1	JS_210618-Male1	326079.4
tr|A0A3Q0KEJ8|A0A3Q0KEJ8_SCHMA	WVNYHLHR	3	NA	NA	L	Male	1	JS_210618-Male1	NA
tr|A0A3Q0KEJ8|A0A3Q0KEJ8_SCHMA	LVNVASPNTIDER	2	NA	NA	L	Male	1	JS_210618-Male1	1623195.6
tr|A0A3Q0KEJ8|A0A3Q0KEJ8_SCHMA	LLHEVTPGESHIPR	2	NA	NA	L	Male	1	JS_210618-Male1	NA
tr|A0A3Q0KEJ8|A0A3Q0KEJ8_SCHMA	LLHEVTPGESHIPR	3	NA	NA	L	Male	1	JS_210618-Male1	928756.8
tr|A0A3Q0KEJ8|A0A3Q0KEJ8_SCHMA	LLHEVTPGESHIPR	4	NA	NA	L	Male	1	JS_210618-Male1	NA
tr|A0A3Q0KEJ8|A0A3Q0KEJ8_SCHMA	RDDFLVEGETLEER	2	NA	NA	L	Male	1	JS_210618-Male1	857714.06
tr|A0A3Q0KEJ8|A0A3Q0KEJ8_SCHMA	RDDFLVEGETLEER	3	NA	NA	L	Male	1	JS_210618-Male1	125284.02
tr|A0A3Q0KEJ8|A0A3Q0KEJ8_SCHMA	n[42.0106]SINQLTQEQWDDLFHK	2	NA	NA	L	Male	1	JS_210618-Male1	NA
tr|A0A3Q0KEJ8|A0A3Q0KEJ8_SCHMA	n[42.0106]SINQLTQEQWDDLFHK	3	NA	NA	L	Male	1	JS_210618-Male1	529377.0
tr|A0A3Q0KEJ8|A0A3Q0KEJ8_SCHMA	ELIALLHDGETAEDLSTLKPEELLMR	4	NA	NA	L	Male	1	JS_210618-Male1	929599.56
tr|A0A3Q0KEJ8|A0A3Q0KEJ8_SCHMA	DDKDILTWVNEQMMEAR	2	NA	NA	L	Male	1	JS_210618-Male1	433227.25
tr|A0A3Q0KEJ8|A0A3Q0KEJ8_SCHMA	DDKDILTWVNEQMMEAR	3	NA	NA	L	Male	1	JS_210618-Male1	538273.8
tr|A0A3Q0KEJ8|A0A3Q0KEJ8_SCHMA	NWINSLGVK	2	NA	NA	L	Male	1	JS_210618-Male1	366479.47
tr|A0A3Q0KEJ8|A0A3Q0KEJ8_SCHMA	GLIDTITLNR	2	NA	NA	L	Male	1	JS_210618-Male1	872348.06
tr|A0A3Q0KEJ8|A0A3Q0KEJ8_SCHMA	NWLNPDEFHELYK	3	NA	NA	L	Male	1	JS_210618-Male1	2180588.2
tr|A0A3Q0KEJ8|A0A3Q0KEJ8_SCHMA	IKPGAVDWSLVDQDFDPK	3	NA	NA	L	Male	1	JS_210618-Male1	1650314.4
tr|A0A3Q0KEJ8|A0A3Q0KEJ8_SCHMA	DPALATGIPILQLLEHIKPNSTNK	3	NA	NA	L	Male	1	JS_210618-Male1	NA
tr|A0A3Q0KEJ8|A0A3Q0KEJ8_SCHMA	DPALATGIPILQLLEHIKPNSTNK	4	NA	NA	L	Male	1	JS_210618-Male1	1428605.0
tr|A0A3Q0KEJ8|A0A3Q0KEJ8_SCHMA	QYAISC[57.0215]C[57.0215]HK	2	NA	NA	L	Male	1	JS_210618-Male1	159181.64
tr|A0A3Q0KEJ8|A0A3Q0KEJ8_SCHMA	TALEVVGVSVAGHEIR	2	NA	NA	L	Male	1	JS_210618-Male1	262560.75
tr|A0A3Q0KEJ8|A0A3Q0KEJ8_SCHMA	ITNFNSDLADSVVYAHLMEQIVPIDK	3	NA	NA	L	Male	1	JS_210618-Male1	1796325.9
tr|A0A3Q0KEJ8|A0A3Q0KEJ8_SCHMA	TALEVVGVSVAGHEIR	3	NA	NA	L	Male	1	JS_210618-Male1	882117.94
tr|A0A3Q0KEJ8|A0A3Q0KEJ8_SCHMA	ITNFNSDLADSVVYAHLMEQIVPIDK	4	NA	NA	L	Male	1	JS_210618-Male1	141565.52
tr|A0A3Q0KEJ8|A0A3Q0KEJ8_SCHMA	ITNFNSDLADSVVYAHLMEQIVPIDKR	4	NA	NA	L	Male	1	JS_210618-Male1	706358.44
tr|A0A3Q0KEJ8|A0A3Q0KEJ8_SCHMA	GFTLWINK	2	NA	NA	L	Male	1	JS_210618-Male1	452311.62
tr|A0A3Q0KEK4|A0A3Q0KEK4_SCHMA	SDGQPMIYVFK	2	NA	NA	L	Male	1	JS_210618-Male1	NA
tr|A0A3Q0KEK4|A0A3Q0KEK4_SCHMA	VVNEVSESSGKPK	2	NA	NA	L	Male	1	JS_210618-Male1	NA
tr|A0A3Q0KEK4|A0A3Q0KEK4_SCHMA	NSMALTAASTTDPR	2	NA	NA	L	Male	1	JS_210618-Male1	NA
tr|A0A3Q0KEK4|A0A3Q0KEK4_SCHMA	NFPIDQPVGSQR	2	NA	NA	L	Male	1	JS_210618-Male1	NA
tr|A0A3Q0KEL2|A0A3Q0KEL2_SCHMA	IGNLLEQFLK	2	NA	NA	L	Male	1	JS_210618-Male1	NA
tr|A0A3Q0KEM2|A0A3Q0KEM2_SCHMA	MMSGIHQDAPDFIEMSTEQEILETGIK	3	NA	NA	L	Male	1	JS_210618-Male1	NA
tr|A0A3Q0KEM2|A0A3Q0KEM2_SCHMA	ILDPNIVGEEHYSVAR	3	NA	NA	L	Male	1	JS_210618-Male1	610815.8
tr|A0A3Q0KEM2|A0A3Q0KEM2_SCHMA	AHGGYSVFAGVGER	2	NA	NA	L	Male	1	JS_210618-Male1	NA
tr|A0A3Q0KEM2|A0A3Q0KEM2_SCHMA	VALTGLTVAEYFR	2	NA	NA	L	Male	1	JS_210618-Male1	222921.25
tr|A0A3Q0KEM2|A0A3Q0KEM2_SCHMA	SLQDIIAILGMDELSEEDR	3	NA	NA	L	Male	1	JS_210618-Male1	NA
tr|A0A3Q0KEM2|A0A3Q0KEM2_SCHMA	LILEIAQHLGENTVR	3	NA	NA	L	Male	1	JS_210618-Male1	NA
tr|A0A3Q0KEM2|A0A3Q0KEM2_SCHMA	FLSQPFQVAEVFIGR	3	NA	NA	L	Male	1	JS_210618-Male1	NA
tr|A0A3Q0KEM2|A0A3Q0KEM2_SCHMA	IGLFGGAGVGK	2	NA	NA	L	Male	1	JS_210618-Male1	523384.16
tr|A0A3Q0KEM2|A0A3Q0KEM2_SCHMA	VSLVYGQMNEPPGAR	2	NA	NA	L	Male	1	JS_210618-Male1	NA
tr|A0A3Q0KEM2|A0A3Q0KEM2_SCHMA	VSLVYGQMNEPPGAR	3	NA	NA	L	Male	1	JS_210618-Male1	NA
tr|A0A3Q0KEM2|A0A3Q0KEM2_SCHMA	IMNVIGEPIDER	2	NA	NA	L	Male	1	JS_210618-Male1	NA
tr|A0A3Q0KEM2|A0A3Q0KEM2_SCHMA	IPSAVGYQPTLATDMGSMQER	2	NA	NA	L	Male	1	JS_210618-Male1	NA
tr|A0A3Q0KEN6|A0A3Q0KEN6_SCHMA	NGNDEPVVK	2	NA	NA	L	Male	1	JS_210618-Male1	206555.39
tr|A0A3Q0KEN6|A0A3Q0KEN6_SCHMA	DVADHEAK	2	NA	NA	L	Male	1	JS_210618-Male1	NA
tr|A0A3Q0KEN6|A0A3Q0KEN6_SCHMA	SAVAELDEDGTEDDASQDTK	2	NA	NA	L	Male	1	JS_210618-Male1	NA
tr|A0A3Q0KEN6|A0A3Q0KEN6_SCHMA	SAVAELDEDGTEDDASQDTK	3	NA	NA	L	Male	1	JS_210618-Male1	836431.75
tr|A0A3Q0KEN6|A0A3Q0KEN6_SCHMA	n[42.0106]MESVAAHKDEVTHVESK	3	NA	NA	L	Male	1	JS_210618-Male1	634341.3
tr|A0A3Q0KEN6|A0A3Q0KEN6_SCHMA	KEAGDTDEDEK	2	NA	NA	L	Male	1	JS_210618-Male1	NA
tr|A0A3Q0KEN6|A0A3Q0KEN6_SCHMA	n[42.0106]MESVAAHKDEVTHVESK	4	NA	NA	L	Male	1	JS_210618-Male1	NA
tr|A0A3Q0KEP8|A0A3Q0KEP8_SCHMA	ELLLENLGK	2	NA	NA	L	Male	1	JS_210618-Male1	NA
[truncated: 90,648 more rows]
