# Supplementary material for: Differential Excretory/Secretory Proteome of the Adult Female and Male Stages of the Human Blood Fluke, Schistosoma mansoni
Source: Front Parasitol. 2022 Jul 18;1:950744. doi: 10.3389/fpara.2022.950744 (PMC11732030; doi:10.3389/fpara.2022.950744)
Supplement: Supplementary Table S1 — MSstats input file containing unique and razor peptides generated by MSFragger. [file Data_Sheet_1.zip › Supplementary Table 5.xlsx]

## Sheet: string_mapping_Male_All
Supplementary Table 5.Corresponding Uniprot and Schistosoma mansoni genome codes and annotations for the GO/KEGG terms of proteins uniquely secreted or upregulated in the secretome of S. mansoni adult males
queryItem	stringId	preferredName	annotation
tr|G4VIK8|G4VIK8_SCHMA	6183.Smp_066940.1	Smp_066940	Large subunit ribosomal protein l29e; Putative 60s ribosomal protein L29 ; Belongs to the eukaryotic ribosomal protein eL29 family
tr|G4VRU2|G4VRU2_SCHMA	6183.Smp_071640.1	Smp_071640.1	Putative arginine/serine-rich splicing factor
tr|A0A3Q0KPB5|A0A3Q0KPB5_SCHMA	6183.Smp_147400.1	Smp_147400	Putative p53 regulated pa26 nuclear protein sestrin
tr|G4VJX4|G4VJX4_SCHMA	6183.Smp_003710.1	Smp_003710	Putative tropomodulin
tr|A0A5K4F2K4|A0A5K4F2K4_SCHMA	6183.Smp_016880.1	Smp_016880	Glycoprotein endo-alpha-1,2-mannosidase; Putative mannosidase, endo-alpha
tr|G4LY02|G4LY02_SCHMA	6183.Smp_051390.1	Smp_051390	Hypothetical protein; NIF3-like protein 1; Belongs to the GTP cyclohydrolase I type 2/NIF3 family
tr|A0A5K4F877|A0A5K4F877_SCHMA	6183.Smp_168070.1	Smp_168070	Tumor necrosis factor receptor superfamily member 16; Tumor necrosis factor receptor related
tr|A0A3Q0KIF4|A0A3Q0KIF4_SCHMA	6183.Smp_082050.1	Smp_082050	Ubiquitin-conjugating enzyme (huntingtin interacting protein 2); Putative ubiquitin-conjugating enzyme E2-25kD ; Belongs to the ubiquitin-conjugating enzyme family
tr|G4LY63|G4LY63_SCHMA	6183.Smp_061230.1	Smp_061230	Succinate dehydrogenase [ubiquinone] flavoprotein subunit, mitochondrial; Flavoprotein (FP) subunit of succinate dehydrogenase (SDH) that is involved in complex II of the mitochondrial electron transport chain and is responsible for transferring electrons from succinate to ubiquinone (coenzyme Q)
tr|S5XLH6|S5XLH6_SCHMA	6183.Smp_041060.1	Smp_041060	Putative septin ; Belongs to the TRAFAC class TrmE-Era-EngA-EngB-Septin- like GTPase superfamily. Septin GTPase family
tr|A0A3Q0KKL2|A0A3Q0KKL2_SCHMA	6183.Smp_123440.1	Smp_123440.1	Putative fad oxidoreductase
tr|G4V8L2|G4V8L2_SCHMA	6183.Smp_090860.1	Smp_090860	Serine/threonine-protein phosphatase 5; Uncharacterized protein
tr|G4VPR7|G4VPR7_SCHMA	6183.Smp_046020.1	Smp_046020	Putative protein phosphatases pp1 regulatory subunit; Uncharacterized protein
tr|G4VAJ9|G4VAJ9_SCHMA	6183.Smp_060090.1	Smp_060090.1	Small subunit ribosomal protein s12e; 40S ribosomal protein S12 ; Belongs to the eukaryotic ribosomal protein eS12 family
tr|A0A5K4F542|A0A5K4F542_SCHMA	6183.Smp_159260.1	Smp_159260	Uncharacterized protein
tr|A0A3Q0KHN0|A0A3Q0KHN0_SCHMA	6183.Smp_074020.1	Smp_074020	Putative alpha adaptin carboxyl-terminal domain; AP-2 complex subunit alpha; Adaptins are components of the adaptor complexes which link clathrin to receptors in coated vesicles. Clathrin-associated protein complexes are believed to interact with the cytoplasmic tails of membrane proteins, leading to their selection and concentration
tr|A0A3Q0KGC9|A0A3Q0KGC9_SCHMA	6183.Smp_058140.2	Smp_058140.2	Protein-l-isoaspartate(d-aspartate) o-methyltransferase; Protein-L-isoaspartate O-methyltransferase
tr|A0A3Q0KBB7|A0A3Q0KBB7_SCHMA	6183.Smp_000320.1	Smp_000320	Ndr family, putative
tr|G4M0N4|G4M0N4_SCHMA	6183.Smp_097560.1	Smp_097560	Protein phosphatase 1 regulatory subunit 11; Protein phosphatase inhibitor, putative
tr|G4VPM6|G4VPM6_SCHMA	6183.Smp_031300.1	Smp_031300	Putative universal stress protein
tr|A0A5K4F3M2|A0A5K4F3M2_SCHMA	6183.Smp_065110.1	Smp_065110	Putative leucine zipper-ef-hand containing transmembrane protein
tr|G4VS32|G4VS32_SCHMA	6183.Smp_129760.1	Smp_129760	U6 snRNA-associated Sm-like protein LSm5; Plays a role in U6 snRNP assembly and function. Binds to the 3' end of U6 snRNA
tr|A0A3Q0KL88|A0A3Q0KL88_SCHMA	6183.Smp_128280.2	Smp_182900	Uncharacterized protein
tr|A0A3Q0KMZ1|A0A3Q0KMZ1_SCHMA	6183.Smp_138930.2	Smp_138930.2	Putative glutamyl-tRNA synthetase, cytoplasmic (Glutamate--tRNA ligase) (Glurs)
tr|A0A3Q0KSG2|A0A3Q0KSG2_SCHMA	6183.Smp_168730.1	Smp_168730	Putative carbonic anhydrase; Belongs to the alpha-carbonic anhydrase family
tr|A0A3Q0KGS9|A0A3Q0KGS9_SCHMA	6183.Smp_062630.1	Smp_062630	Putative dynactin subunit
tr|A0A3Q0KCL6|A0A3Q0KCL6_SCHMA	6183.Smp_014670.2	Smp_014670.2	Adducin related protein
tr|G4V6T7|G4V6T7_SCHMA	6183.Smp_083730.2	Smp_083730.2	Uncharacterized protein
tr|G4LXI6|G4LXI6_SCHMA	6183.Smp_004360.1	Smp_004360.1	Uncharacterized protein
tr|G4VSD6|G4VSD6_SCHMA	6183.Smp_015530.2	Smp_015530.2	Uncharacterized protein
tr|A0A3Q0KG38|A0A3Q0KG38_SCHMA	6183.Smp_054450.1	Smp_054450	Uncharacterized protein
tr|G4V664|G4V664_SCHMA	6183.Smp_000810.2	Smp_000810.2	Tatd dnase family protein; Tatd DNAse-related
tr|A0A5K4FE28|A0A5K4FE28_SCHMA	6183.Smp_029230.1	Smp_029230	Uncharacterized protein
tr|G4VLJ0|G4VLJ0_SCHMA	6183.Smp_002880.1	Smp_002880.1	Putative atp synthase alpha subunit mitochondrial; ATP synthase subunit alpha; Produces ATP from ADP in the presence of a proton gradient across the membrane
tr|G4VRC9|G4VRC9_SCHMA	6183.Smp_074450.1	Smp_074450	Uncharacterized protein
tr|A0A3Q0KTB3|A0A3Q0KTB3_SCHMA	6183.Smp_175430.1	Smp_175430	Putative dna repair protein xp-E
tr|A0A3Q0KI18|A0A3Q0KI18_SCHMA	6183.Smp_077070.1	Smp_077070	Density-regulated protein; Uncharacterized protein
tr|A0A5K4EZX9|A0A5K4EZX9_SCHMA	6183.Smp_142990.1	Smp_142990	5'-AMP-activated protein kinase, catalytic alpha subunit; Serine/threonine kinase
tr|G4LVC7|G4LVC7_SCHMA	6183.Smp_033710.1	Smp_033710	DEAD box ATP-dependent RNA helicase, putative ; Belongs to the DEAD box helicase family
tr|G4VC55|G4VC55_SCHMA	6183.Smp_012350.2	SmVAL11	Venom allergen-like (VAL) 11 protein
tr|A0A3Q0KJQ2|A0A3Q0KJQ2_SCHMA	6183.Smp_099310.1	Smp_099310	Protein transport protein Sec23, putative
tr|A0A5K4F328|A0A5K4F328_SCHMA	6183.Smp_147730.1	Smp_147730	Putative kunitz-type protease inhibitor
tr|G4VR11|G4VR11_SCHMA	6183.Smp_099030.1	Smp_099030	Casein kinase ii subunit alpha; Protein kinase ; Belongs to the protein kinase superfamily
tr|G4VTS1|G4VTS1_SCHMA	6183.Smp_170030.1	Smp_170030	Sh3 domain-binding glutamic acid-rich-like protein
tr|A0A3Q0KM63|A0A3Q0KM63_SCHMA	6183.Smp_133280.1	Smp_133280	Putative arginyl-tRNA synthetase ; Belongs to the class-I aminoacyl-tRNA synthetase family
tr|G4LUZ0|G4LUZ0_SCHMA	6183.Smp_099320.1	Smp_099320	Eukaryotic translation initiation factor 3 subunit K; Component of the eukaryotic translation initiation factor 3 (eIF-3) complex, which is involved in protein synthesis of a specialized repertoire of mRNAs and, together with other initiation factors, stimulates binding of mRNA and methionyl-tRNAi to the 40S ribosome. The eIF-3 complex specifically targets and initiates translation of a subset of…
tr|A0A5K4EAJ8|A0A5K4EAJ8_SCHMA	6183.Smp_017520.1	Smp_017520	Inositol polyphosphate 1-phosphatase; Uncharacterized protein
tr|A0A5K4F7M2|A0A5K4F7M2_SCHMA	6183.Smp_031860.1	Smp_031860	Putative coatomer delta subunit; Coatomer subunit delta; The coatomer is a cytosolic protein complex that binds to dilysine motifs and reversibly associates with Golgi non- clathrin-coated vesicles, which further mediate biosynthetic protein transport from the ER, via the Golgi up to the trans Golgi network. Coatomer complex is required for budding from Golgi membranes, and is essential for the r…
tr|A0A3Q0KKD2|A0A3Q0KKD2_SCHMA	6183.Smp_121420.1	Smp_121420	Glycylpeptide N-tetradecanoyltransferase; Adds a myristoyl group to the N-terminal glycine residue of certain cellular proteins
tr|A0A5K4FEG8|A0A5K4FEG8_SCHMA	6183.Smp_114090.1	Smp_114090	Ras suppressor protein 1, rsu1, putative
tr|A0A5K4F4P6|A0A5K4F4P6_SCHMA	6183.Smp_159900.1	Smp_111690	Golgin subfamily b member 1; Lamin, putative ; Belongs to the intermediate filament family
tr|A0A3Q0KJF0|A0A3Q0KJF0_SCHMA	6183.Smp_095150.1	Smp_095150	Putative eukaryotic translation initiation factor 2 gamma subunit (Eif-2-gamma)
tr|A0A3Q0KF79|A0A3Q0KF79_SCHMA	6183.Smp_045060.1	Smp_045060	Putative mitotic checkpoint protein bub3
tr|C4Q4W0|C4Q4W0_SCHMA	6183.Smp_027880.1	Smp_027880	Uncharacterized protein
tr|A0A3Q0KFR8|A0A3Q0KFR8_SCHMA	6183.Smp_050350.2	Smp_050350.2	Vacuolar protein sorting-associated protein 29; Acts as component of the retromer cargo-selective complex (CSC). The CSC is believed to be the core functional component of retromer or respective retromer complex variants acting to prevent missorting of selected transmembrane cargo proteins into the lysosomal degradation pathway
tr|A0A3Q0KTX6|A0A3Q0KTX6_SCHMA	6183.Smp_181460.1	Smp_181460	Ubiquitin carboxyl-terminal hydrolase mindy-3/4; Uncharacterized protein
tr|A0A3Q0KUM2|A0A3Q0KUM2_SCHMA	6183.Smp_196810.1	Smp_126390	Dihydropyrimidinase related protein-3 (M38 family)
tr|G4V7H6|G4V7H6_SCHMA	6183.Smp_008260.1	Smp_008260	Putative glycogen synthase kinase 3-related (Gsk3) ; Belongs to the protein kinase superfamily
tr|A0A3Q0KGE2|A0A3Q0KGE2_SCHMA	6183.Smp_058980.2	Smp_058980.2	Putative oxysterol-binding protein 1; Belongs to the OSBP family
tr|A0A3Q0KJ37|A0A3Q0KJ37_SCHMA	6183.Smp_091850.1	Smp_091850	Glucosamine-6-phosphate isomerase, putative
tr|A0A3Q0KMR2|A0A3Q0KMR2_SCHMA	6183.Smp_137940.1	Smp_137940	Putative guanylate kinase
tr|G4V9I5|G4V9I5_SCHMA	6183.Smp_012930.1	Smp_012930	Putative inosine-5-monophosphate dehydrogenase; Inosine-5'-monophosphate dehydrogenase; Catalyzes the conversion of inosine 5'-phosphate (IMP) to xanthosine 5'-phosphate (XMP), the first committed and rate- limiting step in the de novo synthesis of guanine nucleotides, and therefore plays an important role in the regulation of cell growth
tr|A0A5K4F480|A0A5K4F480_SCHMA	6183.Smp_051990.1	Smp_051990	Uncharacterized protein
tr|G4VFG2|G4VFG2_SCHMA	6183.Smp_168170.1	Smp_168170	Serine/threonine-protein phosphatase cpped1; Uncharacterized protein
tr|A0A3Q0KH17|A0A3Q0KH17_SCHMA	6183.Smp_065980.1	Smp_065980	Small glutamine-rich tetratricopeptide repeat-containing protein alpha; Putative heat shock protein 70 (Hsp70)-interacting protein
tr|G4V611|G4V611_SCHMA	6183.Smp_005230.2	Smp_005230.2	Putative ef hand containing protein
tr|G4V9X4|G4V9X4_SCHMA	6183.Smp_006560.1	Smp_006560	Thiosulfate:glutathione sulfurtransferase; Uncharacterized protein
tr|G4VIZ9|G4VIZ9_SCHMA	6183.Smp_053610.1	Smp_053610	Seryl-tRNA synthetase
tr|A0A3Q0KNU0|A0A3Q0KNU0_SCHMA	6183.Smp_144220.1	Smp_144220	Glycine amidinotransferase
tr|G4VE80|G4VE80_SCHMA	6183.Smp_017230.1	Smp_017230	Nicotinate phosphoribosyltransferase related pre-B cell enhancing factor
tr|A0A5K4FAP3|A0A5K4FAP3_SCHMA	6183.Smp_144280.1	Smp_144280	Putative tensin
tr|G4VBN1|G4VBN1_SCHMA	6183.Smp_099630.1	Smp_099630	Fragile x mental retardation protein; Fragile X related 1, frx1
tr|G4VKL7|G4VKL7_SCHMA	6183.Smp_169340.1	Smp_169340	Uncharacterized protein
tr|Q6RYS1|Q6RYS1_SCHMA	6183.Smp_100090.1	Smp_100090	High mobility group B1; High mobility group B1 protein; SWI/SNF-related chromatin binding protein
tr|A0A3Q0KET6|A0A3Q0KET6_SCHMA	6183.Smp_040770.1	Smp_040770	Putative methionine-tRNA synthetase ; Belongs to the class-I aminoacyl-tRNA synthetase family
tr|G4V8G1|G4V8G1_SCHMA	6183.Smp_020040.2	Smp_020040.2	Putative protein phosphatase 2c; Uncharacterized protein
tr|A0A3Q0KDC8|A0A3Q0KDC8_SCHMA	6183.Smp_023840.1	Smp_023840	Uncharacterized protein
tr|A0A5K4FAM0|A0A5K4FAM0_SCHMA	6183.Smp_142630.1	Smp_142630	Putative talin 2
tr|G4VG55|G4VG55_SCHMA	6183.Smp_169690.1	Smp_169690	Putative coatomer epsilon subunit; Coatomer subunit epsilon; The coatomer is a cytosolic protein complex that binds to dilysine motifs and reversibly associates with Golgi non- clathrin-coated vesicles, which further mediate biosynthetic protein transport from the ER, via the Golgi up to the trans Golgi network. The coatomer complex is required for budding from Golgi membranes, and is essential f…
tr|G4VP93|G4VP93_SCHMA	6183.Smp_134230.1	Smp_134230	Geranylgeranyl diphosphate synthase, type iii; Putative geranylgeranyl pyrophosphate synthase ; Belongs to the FPP/GGPP synthase family
tr|A0A5K4F4L5|A0A5K4F4L5_SCHMA	6183.Smp_123660.1	Smp_123660	Putative peroxidasin
tr|G4LY37|G4LY37_SCHMA	6183.Smp_051210.1	Smp_051210.1	Importin subunit alpha ; Belongs to the importin alpha family
tr|A0A3Q0KL25|A0A3Q0KL25_SCHMA	6183.Smp_126260.1	Smp_126260	Serine/threonine-protein phosphatase 2b catalytic subunit; Serine/threonine-protein phosphatase
tr|A0A3Q0KL98|A0A3Q0KL98_SCHMA	6183.Smp_127810.1	Smp_189910	Uncharacterized protein
tr|A0A3Q0KGK8|A0A3Q0KGK8_SCHMA	6183.Smp_060950.1	Smp_060950	Putative soluble NSF attachment protein (SNAP)
tr|G4V5L5|G4V5L5_SCHMA	6183.Smp_005000.1	Smp_005000	Adaptin ear-binding coat-associated protein 1/2; Uncharacterized protein
tr|G4VEG1|G4VEG1_SCHMA	6183.Smp_140680.1	Smp_140680.1	Endothelial differentiation-related factor 1
tr|G4V5S1|G4V5S1_SCHMA	6183.Smp_200240.1	Smp_200240	Putative uncharacterized protein Smp_200240
tr|A0A3Q0KFS1|A0A3Q0KFS1_SCHMA	6183.Smp_050540.1	Smp_050540	Orotidine 5'-phosphate decarboxylase
tr|A0A3Q0KCF9|A0A3Q0KCF9_SCHMA	6183.Smp_012720.1	Smp_012720	Putative coronin; Coronin ; Belongs to the WD repeat coronin family
tr|G4V6J3|G4V6J3_SCHMA	6183.Smp_092770.1	Smp_092770	Putative coatomer gamma subunit; Coatomer subunit gamma; The coatomer is a cytosolic protein complex that binds to dilysine motifs and reversibly associates with Golgi non- clathrin-coated vesicles, which further mediate biosynthetic protein transport from the ER, via the Golgi up to the trans Golgi network. Coatomer complex is required for budding from Golgi membranes, and is essential for the r…
tr|A0A3Q0KCV0|A0A3Q0KCV0_SCHMA	6183.Smp_017750.1	Smp_017750	Putative phospholipase A-2-activating protein
tr|A0A3Q0KH09|A0A3Q0KH09_SCHMA	6183.Smp_065470.3	Smp_065470.3	Putative tumor protein d52
tr|A0A5K4EKS9|A0A5K4EKS9_SCHMA	6183.Smp_126540.1	Smp_126540	Uncharacterized protein
tr|G4VJX1|G4VJX1_SCHMA	6183.Smp_136320.1	Smp_136320	Uncharacterized protein
tr|A0A3Q0KLU8|A0A3Q0KLU8_SCHMA	6183.Smp_131400.1	Smp_131400	Putative glucosidase II beta subunit
tr|A0A3Q0KFC2|A0A3Q0KFC2_SCHMA	6183.Smp_046060.1	Smp_046060.1	Putative myosin-10 (Myosin heavy chain, nonmuscle IIb) (Nonmuscle myosin heavy chain IIb) (NMMHC II-b) (NMMHC-IIB) (Cellular myosin heavy chain, type B) (Nonmuscle myosin heavy chain-B) (NMMHC-B) ; Belongs to the TRAFAC class myosin-kinesin ATPase superfamily. Myosin family
tr|A0A3Q0KTE3|A0A3Q0KTE3_SCHMA	6183.Smp_175550.1	Smp_175550	U6 snRNA-associated Sm-like protein LSm8; Plays role in pre-mRNA splicing as component of the U4/U6-U5 tri-snRNP complex that is involved in spliceosome assembly, and as component of the precatalytic spliceosome (spliceosome B complex). The heptameric LSM2-8 complex binds specifically to the 3'-terminal U-tract of U6 snRNA
tr|A0A3Q0KC80|A0A3Q0KC80_SCHMA	6183.Smp_010160.1	Smp_010160	Putative chaperone binding protein
tr|G4VSX8|G4VSX8_SCHMA	6183.Smp_056370.1	Smp_056370	Deoxyhypusine hydroxylase; Catalyzes the hydroxylation of the N(6)-(4-aminobutyl)- L-lysine intermediate to form hypusine, an essential post- translational modification only found in mature eIF-5A factor; Belongs to the deoxyhypusine hydroxylase family
tr|Q4PLC2|Q4PLC2_SCHMA	6183.Smp_029240.2	PRMT1	Protein arginine N-methyltransferase 1; Belongs to the class I-like SAM-binding methyltransferase superfamily. Protein arginine N- methyltransferase family
tr|G4VR73|G4VR73_SCHMA	6183.Smp_059290.1	Smp_059290.1	Atypical dual specificity phosphatase; Putative dual-specificity phosphatase
tr|A0A5K4EUT3|A0A5K4EUT3_SCHMA	6183.Smp_167230.1	Smp_167230	Golgi resident protein gcp60; Uncharacterized protein
tr|G4VF95|G4VF95_SCHMA	6183.Smp_063230.1	Smp_063230	Putative leucine-rich repeat-containing protein
tr|G4V946|G4V946_SCHMA	6183.Smp_140900.2	Smp_140900.2	O-acetyl-adp-ribose deacetylase; Uncharacterized protein
tr|A0A5K4F278|A0A5K4F278_SCHMA	6183.Smp_142100.1	Smp_142100	Transcription elongation regulator 1; Uncharacterized protein
tr|G4VKC5|G4VKC5_SCHMA	6183.Smp_156880.1	Smp_156880	Protein transport protein sec24; Sec24-related C, d
tr|A0A3Q0KJ95|A0A3Q0KJ95_SCHMA	6183.Smp_093750.2	Smp_093750.2	Putative eukaryotic translation initiation factor 2 alpha subunit
tr|G4VC69|G4VC69_SCHMA	6183.Smp_082860.1	Smp_082860	Putative tryptophanyl-tRNA synthetase ; Belongs to the class-I aminoacyl-tRNA synthetase family
tr|A0A5K4F325|A0A5K4F325_SCHMA	6183.Smp_166010.1	Smp_166010	Ankyrin repeat-containing, putative
tr|G4VDS7|G4VDS7_SCHMA	6183.Smp_179650.1	Smp_179650.1	Putative chromobox protein
tr|A0A5K4FAK2|A0A5K4FAK2_SCHMA	6183.Smp_079480.1	Smp_079480	Uncharacterized protein
tr|G4VR32|G4VR32_SCHMA	6183.Smp_044440.1	Smp_044440	S-(hydroxymethyl)glutathione dehydrogenase / alcohol dehydrogenase; Putative alcohol dehydrogenase ; Belongs to the zinc-containing alcohol dehydrogenase family. Class-III subfamily
tr|A0A3Q0KQB7|A0A3Q0KQB7_SCHMA	6183.Smp_154040.1	Smp_154040	Sugar nucleotide epimerase related
tr|Q9NGC4|Q9NGC4_SCHMA	6183.Smp_042300.2	PUR-alpha	Transcriptional activator protein pur-alpha; PUR-alpha-like protein
tr|A0A5K4EHR8|A0A5K4EHR8_SCHMA	6183.Smp_077310.1	Smp_077310	Putative tegumental protein; Tegumental antigen
tr|A0A3Q0KEH4|A0A3Q0KEH4_SCHMA	6183.Smp_036590.1	Smp_036590.1	Putative polypyrimidine tract binding protein
tr|A0A5K4ELI0|A0A5K4ELI0_SCHMA	6183.Smp_125730.1	Smp_125730	Uncharacterized protein
tr|A0A5K4F3Y3|A0A5K4F3Y3_SCHMA	6183.Smp_108050.1	Smp_108050	Myosin-binding protein-related
tr|G4VFN5|G4VFN5_SCHMA	6183.Smp_030290.1	Smp_030290	Putative prefoldin subunit 2
tr|A0A3Q0KDU9|A0A3Q0KDU9_SCHMA	6183.Smp_030220.1	Smp_030220	Putative phosphoglycolate/pyridoxal phosphate phosphatase ; Belongs to the HAD-like hydrolase superfamily
tr|G4LXH7|G4LXH7_SCHMA	6183.Smp_004470.1	Peroxiredoxin	Peroxiredoxin, Prx3
tr|A0A3Q0KDV9|A0A3Q0KDV9_SCHMA	6183.Smp_029890.1	Smp_029890	Putative septin ; Belongs to the TRAFAC class TrmE-Era-EngA-EngB-Septin- like GTPase superfamily. Septin GTPase family
tr|A0A3Q0KF16|A0A3Q0KF16_SCHMA	6183.Smp_043100.1	Smp_043100	Putative heterogeneous nuclear ribonucleoprotein
tr|A0A3Q0KEV1|A0A3Q0KEV1_SCHMA	6183.Smp_040800.1	Smp_040800	Putative glycyl-tRNA synthetase
tr|C4Q2F2|C4Q2F2_SCHMA	6183.Smp_019640.1	Calcyphosine/tpp	Calcyphosine/tpp, putative
tr|G4VCS4|G4VCS4_SCHMA	6183.Smp_065210.2	Smp_065210.2	Uncharacterized protein
tr|G4V6L7|G4V6L7_SCHMA	6183.Smp_003660.1	Smp_003660	Putative dead box ATP-dependent RNA helicase
tr|G4VA29|G4VA29_SCHMA	6183.Smp_195090.1	Smp_195090	Uncharacterized protein
tr|G4VGM8|G4VGM8_SCHMA	6183.Smp_018530.2	Smp_018530.2	Putative nascent polypeptide associated complex alpha subunit (Nac alpha)
tr|G4VAQ2|G4VAQ2_SCHMA	6183.Smp_025860.1	Smp_025860	Uncharacterized protein
tr|A0A5K4EH65|A0A5K4EH65_SCHMA	6183.Smp_083040.1	Smp_083040.1	Adducin related protein
tr|A0A3Q0KSH0|A0A3Q0KSH0_SCHMA	6183.Smp_168350.1	Smp_168350	Putative chaperone binding protein
tr|C4QIC0|C4QIC0_SCHMA	6183.Smp_078040.1	Smp_078040	Tubulin beta chain,putative; Tubulin beta chain; Tubulin is the major constituent of microtubules. It binds two moles of GTP, one at an exchangeable site on the beta chain and one at a non-exchangeable site on the alpha chain
tr|C4QJA1|C4QJA1_SCHMA	6183.Smp_082120.1	Smp_082120	ATP synthase delta chain, mitochondrial,putative
tr|G4VML2|G4VML2_SCHMA	6183.Smp_097380.1	Smp_097380	Putative groes chaperonin ; Belongs to the GroES chaperonin family
tr|A0A5K4F3K1|A0A5K4F3K1_SCHMA	6183.Smp_153180.1	Smp_153180	Uncharacterized protein
tr|A0A3Q0KDC5|A0A3Q0KDC5_SCHMA	6183.Smp_023360.1	Smp_023360.1	Putative histidyl-tRNA synthetase
tr|G4VNL4|G4VNL4_SCHMA	6183.Smp_058350.1	Smp_058350	Programmed cell death protein 5; Putative programmed cell death
tr|G4M0X2|G4M0X2_SCHMA	6183.Smp_010290.1	Smp_010290	Ubiquilin 1,2, putative
tr|G4VGG1|G4VGG1_SCHMA	6183.Smp_066340.2	Smp_066340.2	Proteasome inhibitor subunit 1 (pi31); Putative proteasome inhibitor
tr|G4VLS0|G4VLS0_SCHMA	6183.Smp_087940.2	Smp_087940.2	Putative gaba(A) receptor-associated protein ; Belongs to the ATG8 family
tr|A0A3Q0KTQ3|A0A3Q0KTQ3_SCHMA	6183.Smp_179810.1	Smp_179810	Troponin t, invertebrate, putative
tr|G4LUA3|G4LUA3_SCHMA	6183.Smp_097490.1	Smp_097490	P25 alpha-related
tr|A0A5K4F0Z8|A0A5K4F0Z8_SCHMA	6183.Smp_005860.1	Smp_005860.1	Heterogeneous nuclear ribonucleoprotein k; Uncharacterized protein
tr|A0A3Q0KKX8|A0A3Q0KKX8_SCHMA	6183.Smp_125480.1	Smp_125480	Uncharacterized protein
tr|A0A5K4F4D1|A0A5K4F4D1_SCHMA	6183.Smp_149150.1	Smp_149150	Putative acyl-CoA-binding protein (Acbp) (Diazepam binding inhibitor) (Dbi) (Endozepine)
tr|A0A3Q0KI64|A0A3Q0KI64_SCHMA	6183.Smp_078780.1	Smp_078780	Dihydropyrimidinase related protein-1 (M38 family)
tr|G4LUC8|G4LUC8_SCHMA	6183.Smp_019280.1	Smp_019280	Camp-dependent protein kinase regulatory chain,putative
tr|A0A3Q0KCS4|A0A3Q0KCS4_SCHMA	6183.Smp_016990.1	Smp_016990	Uncharacterized protein
tr|G4V5S2|G4V5S2_SCHMA	6183.Smp_001000.1	Smp_001000	Uncharacterized protein
tr|G4LZI3|G4LZI3_SCHMA	6183.Smp_076400.1	Smp_076400	Universal stress protein G, putative
tr|G4VPH8|G4VPH8_SCHMA	6183.Smp_022340.1	Smp_022340	Putative pdz and lim domain protein
tr|A0A5K4F7L8|A0A5K4F7L8_SCHMA	6183.Smp_166030.1	Smp_106560	Erythrocyte membrane protein, putative
tr|G4VN61|G4VN61_SCHMA	6183.Smp_031720.1	Smp_031720	Putative histone h2a; Belongs to the histone H2A family
tr|A0A5K4FEM7|A0A5K4FEM7_SCHMA	6183.Smp_005860.1	Smp_005860.1	Heterogeneous nuclear ribonucleoprotein k; Uncharacterized protein
tr|A0A5K4FDU8|A0A5K4FDU8_SCHMA	6183.Smp_171570.1	Smp_171570	60S ribosomal protein L19, putative; Ribosomal protein L19 ; Belongs to the eukaryotic ribosomal protein eL19 family
sp|P15964|GST26_SCHMA	6183.Smp_163610.1	Smp_163610	Glutathione S-transferase class-mu 26 kDa isozyme; Conjugation of reduced glutathione to a wide number of exogenous and endogenous hydrophobic electrophiles; Belongs to the GST superfamily. Mu family
tr|A0A5K4FBU7|A0A5K4FBU7_SCHMA	6183.Smp_154020.1	Smp_100910	Putative ankyrin 2,3/unc44
tr|G4VGF2|G4VGF2_SCHMA	6183.Smp_150460.1	Smp_150460	Copper transport protein atox1-related
tr|A0A3Q0KLQ5|A0A3Q0KLQ5_SCHMA	6183.Smp_130410.1	Smp_130410	Dynein light intermediate chain 1, cytosolic; Acts as one of several non-catalytic accessory components of the cytoplasmic dynein 1 complex that are thought to be involved in linking dynein to cargos and to adapter proteins that regulate dynein function. Cytoplasmic dynein 1 acts as a motor for the intracellular retrograde motility of vesicles and organelles along microtubules. May play a role in…
tr|A0A5K4F288|A0A5K4F288_SCHMA	6183.Smp_197080.1	Smp_177530	Kettin/titin-related protein
tr|G4VND5|G4VND5_SCHMA	6183.Smp_151690.1	Smp_151690	2-iminobutanoate/2-iminopropanoate deaminase; Putative translation initiation inhibitor
tr|A0A5K4EQI1|A0A5K4EQI1_SCHMA	6183.Smp_142640.1	Smp_142640	NAD(P)H-hydrate epimerase; Catalyzes the epimerization of the S- and R-forms of NAD(P)HX, a damaged form of NAD(P)H that is a result of enzymatic or heat-dependent hydration. This is a prerequisite for the S- specific NAD(P)H-hydrate dehydratase to allow the repair of both epimers of NAD(P)HX; Belongs to the NnrE/AIBP family
tr|G4VR84|G4VR84_SCHMA	6183.Smp_032950.1	Smp_032950	Putative calmodulin (CaM)
tr|G4VB07|G4VB07_SCHMA	6183.Smp_007270.1	Smp_007270.1	Putative alpha-actinin
tr|G4LUD9|G4LUD9_SCHMA	6183.Smp_132670.1	Smp_132670.1	Myosin regulatory light chain, putative
tr|G4VTM0|G4VTM0_SCHMA	6183.Smp_163840.1	Smp_163840	Uncharacterized protein
tr|G4LUF3|G4LUF3_SCHMA	6183.Smp_000020.1	Smp_000020	Protein o-glcnacase / histone acetyltransferase; Hyaluronidase, putative
tr|A0A3Q0KVB9|A0A3Q0KVB9_SCHMA	6183.Smp_210810.1	Smp_113140	Arsenite/tail-anchored protein-transporting atpase; ATPase ASNA1 homolog; ATPase required for the post-translational delivery of tail-anchored (TA) proteins to the endoplasmic reticulum. Recognizes and selectively binds the transmembrane domain of TA proteins in the cytosol. This complex then targets to the endoplasmic reticulum by membrane-bound receptors, where the tail- anchored protein is rel…
tr|G4LZY4|G4LZY4_SCHMA	6183.Smp_067900.1	Smp_067900	Cell division cycle protein 37; Cdc37-related
tr|G4VQJ4|G4VQJ4_SCHMA	6183.Smp_054360.1	Smp_054360	Putative adenine phosphoribosyltransferase
tr|G4VIN1|G4VIN1_SCHMA	6183.Smp_064040.1	Smp_064040.1	P21-activated kinase 2; Cell polarity protein ; Belongs to the protein kinase superfamily
tr|B8Y6H3|B8Y6H3_SCHMA	6183.Smp_105220.1	Smp_105220	Lymphocyte antigen 6 complex locus protein d/e/f/g6/h; DIF_5
tr|A0A3Q0KUZ7|A0A3Q0KUZ7_SCHMA	6183.Smp_205570.1	Smp_205570	Putative uncharacterized protein Smp_205570
tr|A0A3Q0KF62|A0A3Q0KF62_SCHMA	6183.Smp_044550.8	Smp_044550.8	Putative far upstream (Fuse) binding protein
tr|G4V9Z3|G4V9Z3_SCHMA	6183.Smp_078640.1	Smp_078640	U6 snRNA-associated Sm-like protein LSm3; Binds specifically to the 3'-terminal U-tract of U6 snRNA
tr|A0A5K4FFR4|A0A5K4FFR4_SCHMA	6183.Smp_159900.1	Smp_111690	Golgin subfamily b member 1; Lamin, putative ; Belongs to the intermediate filament family
tr|G4VCD7|G4VCD7_SCHMA	6183.Smp_086210.1	Smp_086210	Dihydropteridine reductase
tr|A0A3Q0KS54|A0A3Q0KS54_SCHMA	6183.Smp_166290.1	Smp_166290	Serine/threonine-protein phosphatase 2A activator; PPIases accelerate the folding of proteins. It catalyzes the cis-trans isomerization of proline imidic peptide bonds in oligopeptides
tr|G4V5V7|G4V5V7_SCHMA	6183.Smp_055400.1	Smp_055400	Putative tubulin-specific chaperone B (Tubulin folding cofactor B)
tr|G4V5Q2|G4V5Q2_SCHMA	6183.Smp_092500.1	Smp_092500	Uncharacterized protein
tr|Q2VU48|Q2VU48_SCHMA	6183.Smp_045510.1	Smp_045510	Small ubiquitin modifier 1; Ubiquitin-like protein sumo/smt3-related
tr|A0A3Q0KNU4|A0A3Q0KNU4_SCHMA	6183.Smp_143130.1	Smp_143130.1	Four and a half lim domains protein 2; Putative four and A half lim domains
tr|G4M0V9|G4M0V9_SCHMA	6183.Smp_033330.1	Smp_033330	SH3 domain-binding glutamic acid-rich-like protein ; Belongs to the SH3BGR family
tr|G4V774|G4V774_SCHMA	6183.Smp_083030.1	Smp_083030	Putative inhibitor of apoptosis (Iap) domain family member ; Belongs to the ubiquitin-conjugating enzyme family
tr|G4V8W3|G4V8W3_SCHMA	6183.Smp_048240.1	Smp_048240	Putative mannose-1-phosphate guanyltransferase
tr|G4V604|G4V604_SCHMA	6183.Smp_005210.1	SmHDAC1	Histone deacetylase 1/2; Histone deacetylase ; Belongs to the histone deacetylase family. HD Type 1 subfamily
tr|A0A3Q0KVB3|A0A3Q0KVB3_SCHMA	6183.Smp_211050.1	Smp_192690	Acylaminoacyl-peptidase (S09 family)
tr|G4VT90|G4VT90_SCHMA	6183.Smp_075560.1	Smp_075560	Putative small nuclear ribonucleoprotein Sm D2
tr|G4VLF7|G4VLF7_SCHMA	6183.Smp_001830.1	Smp_001830.1	Large subunit ribosomal protein l24e; Putative 60s ribosomal protein L24
tr|G4LVU9|G4LVU9_SCHMA	6183.Smp_118830.1	Smp_083810	Capping protein (actin filament) muscle z-line, alpha; F-actin capping protein alpha, putative; F-actin-capping proteins bind in a Ca(2+)-independent manner to the fast growing ends of actin filaments (barbed end) thereby blocking the exchange of subunits at these ends. Unlike other capping proteins (such as gelsolin and severin), these proteins do not sever actin filaments
tr|A0A3Q0KR42|A0A3Q0KR42_SCHMA	6183.Smp_157670.1	Smp_157670	Uncharacterized protein
tr|A0A3Q0KJY8|A0A3Q0KJY8_SCHMA	6183.Smp_103740.1	Smp_103740.1	EF hand containing protein
tr|A0A3Q0KEY4|A0A3Q0KEY4_SCHMA	6183.Smp_042140.1	Smp_042140	Putative dynein light chain
tr|A0A3Q0KMA3|A0A3Q0KMA3_SCHMA	6183.Smp_134140.1	Smp_134140	Phosphodiesterase; Putative camp-specific 3,5-cyclic phosphodiesterase
tr|G4VMW9|G4VMW9_SCHMA	6183.Smp_057320.1	Smp_057320	Putative vesicular-fusion protein nsf
tr|A0A3Q0KBV4|A0A3Q0KBV4_SCHMA	6183.Smp_006000.1	Smp_006000	Putative eukaryotictranslation initiation factor 3 subunit; Eukaryotic translation initiation factor 3 subunit I; Component of the eukaryotic translation initiation factor 3 (eIF-3) complex, which is involved in protein synthesis of a specialized repertoire of mRNAs and, together with other initiation factors, stimulates binding of mRNA and methionyl-tRNAi to the 40S ribosome. The eIF-3 complex s…
tr|A0A5K4EPF6|A0A5K4EPF6_SCHMA	6183.Smp_138600.1	Smp_138600	Uncharacterized protein
tr|G4LX41|G4LX41_SCHMA	6183.Smp_085640.1	Smp_085640.1	COP9 signalosome complex subunit 4; Cop9 complex subunit, putative
tr|A0A5K4EKD8|A0A5K4EKD8_SCHMA	6183.Smp_120080.2	Smp_120080.2	Deaminated glutathione amidase; Nitrilase-related
tr|G4VK53|G4VK53_SCHMA	6183.Smp_069770.1	Smp_069770	Putative nadh-ubiquinone oxidoreductase 24 kD subunit
tr|A0A5K4EZW0|A0A5K4EZW0_SCHMA	6183.Smp_170330.1	Smp_170330	Putative collagen alpha-1(V) chain ; Belongs to the type IV collagen family
tr|A0A5K4EZW0|A0A5K4EZW0_SCHMA	6183.Smp_170330.1	Smp_170330	Putative collagen alpha-1(V) chain ; Belongs to the type IV collagen family
tr|Q2MK71|Q2MK71_SCHMA	6183.Smp_169440.1	Smp_169440	Ubiquitin-conjugating enzyme rad6, putative ; Belongs to the ubiquitin-conjugating enzyme family
tr|A0A5K4FCI3|A0A5K4FCI3_SCHMA	6183.Smp_175250.1	Smp_187160	26S proteasome regulatory subunit rpn2,putative
tr|A0A5K4FDX2|A0A5K4FDX2_SCHMA	6183.Smp_144910.1	Smp_144910	Putative collagen alpha-1(V) chain
tr|A0A3Q0KB93|A0A3Q0KB93_SCHMA	6183.Smp_000040.1	Smp_000040	Kinesin light chain, putative
tr|G4V7X9|G4V7X9_SCHMA	6183.Smp_071140.1	Smp_071140	Adducin related protein
tr|A0A3Q0KLF0|A0A3Q0KLF0_SCHMA	6183.Smp_128650.2	Smp_128650.2	Nuclear movement protein related
tr|A0A3Q0KTB5|A0A3Q0KTB5_SCHMA	6183.Smp_175570.1	Smp_097230	Uncharacterized protein
tr|Q27277|Q27277_SCHMA	6183.Smp_097800.3	Smp_097800.3	Y box binding protein, putative
tr|A0A5K4F676|A0A5K4F676_SCHMA	6183.Smp_185230.1	Smp_185230	Arginine/serine-rich splicing factor, putative
tr|A0A3Q0KQ72|A0A3Q0KQ72_SCHMA	6183.Smp_153170.1	Smp_153170	Serine/threonine kinase
tr|A0A5K4EQP5|A0A5K4EQP5_SCHMA	6183.Smp_145700.1	Smp_145700	Putative ankyrin 2,3/unc44
tr|A0A3Q0KD32|A0A3Q0KD32_SCHMA	6183.Smp_019890.1	Smp_019890	Putative syntaxin ; Belongs to the syntaxin family
tr|G4M103|G4M103_SCHMA	6183.Smp_174580.1	Smp_174580	Vesicular integral-membrane protein vip36 (Mannose-binding lectin 2)-related
tr|G4VFE1|G4VFE1_SCHMA	6183.Smp_197370.1	Smp_080080	Collagen type iii alpha; Uncharacterized protein
tr|G4VKU2|G4VKU2_SCHMA	6183.Smp_011030.1	Smp_011030	Uncharacterized protein
tr|A0A3Q0KIU5|A0A3Q0KIU5_SCHMA	6183.Smp_089180.1	Smp_089180	Ubiquitin-specific peptidase 7 (C19 family); Ubiquitin carboxyl-terminal hydrolase ; Belongs to the peptidase C19 family
tr|A0A5K4FBN8|A0A5K4FBN8_SCHMA	6183.Smp_181220.1	Smp_181220	Complement component 1 q subcomponent-binding protein, mitochondrial; Uncharacterized protein
tr|A0A5K4FBX4|A0A5K4FBX4_SCHMA	6183.Smp_156770.1	Smp_156770	Major tegumental antigen SM15; Putative major tegumental antigen SM15
sp|Q26537|14332_SCHMA	6183.Smp_034840.2	Smp_034840.2	14-3-3 protein epsilon; 14-3-3 epsilon ; Belongs to the 14-3-3 family
tr|A0A3Q0KL50|A0A3Q0KL50_SCHMA	6183.Smp_126990.1	Smp_126990	Putative synapsin
tr|A0A3Q0KK10|A0A3Q0KK10_SCHMA	6183.Smp_104580.1	Smp_104580	Ribulose-phosphate 3-epimerase ; Belongs to the ribulose-phosphate 3-epimerase family
tr|A0A5K4F8R8|A0A5K4F8R8_SCHMA	6183.Smp_023530.1	Smp_023530	Nucleosome assembly protein 1-like 1; Putative nucleosome assembly protein ; Belongs to the nucleosome assembly protein (NAP) family
tr|Q4JHT3|Q4JHT3_SCHMA	6183.Smp_068420.1	Smp_068420	Putative small nuclear ribonucleoprotein SM-D3; Small nuclear ribonucleoprotein SM-D3
tr|G4VKC4|G4VKC4_SCHMA	6183.Smp_064430.1	Smp_064430	Uncharacterized protein
tr|G4VQZ4|G4VQZ4_SCHMA	6183.Smp_038960.1	Smp_038960	Putative l-lactate dehydrogenase ; Belongs to the LDH/MDH superfamily
tr|G4V9G5|G4V9G5_SCHMA	6183.Smp_012750.1	Smp_012750	Large subunit ribosomal protein l12e; Putative 60s ribosomal protein L12 ; Belongs to the universal ribosomal protein uL11 family
tr|A0A3Q0KL35|A0A3Q0KL35_SCHMA	6183.Smp_078690.1	Smp_078690	Calponin homolog, putative; Calponin; Thin filament-associated protein that is implicated in the regulation and modulation of smooth muscle contraction. It is capable of binding to actin, calmodulin, troponin C and tropomyosin. The interaction of calponin with actin inhibits the actomyosin Mg-ATPase activity
tr|A0A5K4F0U1|A0A5K4F0U1_SCHMA	6183.Smp_161030.1	Smp_161030	Uncharacterized protein
tr|A0A5K4EY01|A0A5K4EY01_SCHMA	6183.Smp_171620.1	Smp_102440	Putative methylthioadenosine phosphorylase; S-methyl-5'-thioadenosine phosphorylase; Catalyzes the reversible phosphorylation of S-methyl-5'- thioadenosine (MTA) to adenine and 5-methylthioribose-1-phosphate. Involved in the breakdown of MTA, a major by-product of polyamine biosynthesis. Responsible for the first step in the methionine salvage pathway after MTA has been generated from S- adenosyl…
tr|G4VN73|G4VN73_SCHMA	6183.Smp_031770.1	Smp_031770.1	Tropomyosin-2; Tropomyosin, in association with the troponin complex, plays a central role in the calcium dependent regulation of muscle contraction; Belongs to the tropomyosin family
tr|G4VTQ0|G4VTQ0_SCHMA	6183.Smp_194830.1	Smp_194830	SmKK7
tr|G4VGU2|G4VGU2_SCHMA	6183.Smp_137920.1	Smp_137920	Chloride intracellular channel protein 2; Putative chloride intracellular channel
tr|G4VND1|G4VND1_SCHMA	6183.Smp_066760.2	Smp_066760.2	Putative merlin/moesin/ezrin/radixin
tr|C1LZY9|C1LZY9_SCHMA	6183.Smp_165490.1	Smp_165490	Serine/threonine-protein phosphatase 2a catalytic subunit; Serine/threonine-protein phosphatase
sp|P15845|SM20_SCHMA	6183.Smp_005350.1	Smp_005350	Calcium-binding protein, putative; 20 kDa calcium-binding protein; Calcium-binding protein
tr|G4V9S3|G4V9S3_SCHMA	6183.Smp_140490.1	Smp_140490	Protein kinase c and casein kinase substrate in neurons protein; Putative membrane traffic protein
tr|A0A5K4F761|A0A5K4F761_SCHMA	6183.Smp_123990.1	Smp_123990	Putative threonyl-tRNA synthetase
tr|C7DPD5|C7DPD5_SCHMA	6183.Smp_152330.1	Smp_152330	Serine/threonine kinase ; Belongs to the protein kinase superfamily
tr|G4VSL7|G4VSL7_SCHMA	6183.Smp_015720.1	Smp_015720	Gtp-binding protein-related; Obg-like ATPase 1; Hydrolyzes ATP, and can also hydrolyze GTP with lower efficiency. Has lower affinity for GTP
tr|A0A3Q0KF84|A0A3Q0KF84_SCHMA	6183.Smp_045220.1	Smp_045220	Putative myosin light chain 1
tr|G4LYA2|G4LYA2_SCHMA	6183.Smp_020800.1	Smp_020800	Cysteine and histidine-rich domain (Chord)-containing, zinc binding protein, putative
tr|G4V793|G4V793_SCHMA	6183.Smp_079430.2	Smp_079430.2	GTP-binding nuclear protein; GTP-binding protein involved in nucleocytoplasmic transport. Required for the import of protein into the nucleus and also for RNA export. Involved in chromatin condensation and control of cell cycle
tr|A0A3Q0KNV9|A0A3Q0KNV9_SCHMA	6183.Smp_143470.2	Smp_143470.2	Putative spectrin beta chain, brain 3 (Spectrin, non-erythroid beta chain 3) (Beta-IV spectrin) ; Belongs to the spectrin family
tr|G4VJJ1|G4VJJ1_SCHMA	6183.Smp_062420.3	Smp_062420.3	Putative heat shock protein 70 (Hsp70)-interacting protein
tr|G4VP62|G4VP62_SCHMA	6183.Smp_028670.1	Smp_028670.1	Putative carbonic anhydrase II (Carbonate dehydratase II)
tr|A0A5K4F423|A0A5K4F423_SCHMA	6183.Smp_157010.1	Smp_110830	Putative titin
tr|A0A5K4F423|A0A5K4F423_SCHMA	6183.Smp_157010.1	Smp_110830	Putative titin
tr|G4LZY0|G4LZY0_SCHMA	6183.Smp_195080.1	Smp_195080	Cofilin ; Belongs to the actin-binding proteins ADF family
tr|A0A5K4F7I0|A0A5K4F7I0_SCHMA	6183.Smp_126500.1	Smp_126500	Putative tensin
tr|A0A5K4F1T0|A0A5K4F1T0_SCHMA	6183.Smp_059790.2	Transketolase	Transketolase
tr|G4V9E4|G4V9E4_SCHMA	6183.Smp_091460.1	Smp_091460	Putative glutamine synthetase 1, 2 (glutamate-amonia ligase) (gs); Glutamine synthetase
tr|A0A5K4F9P4|A0A5K4F9P4_SCHMA	6183.Smp_052810.1	Smp_052810	Glucose-6-phosphate 1-dehydrogenase; Catalyzes the rate-limiting step of the oxidative pentose-phosphate pathway, which represents a route for the dissimilation of carbohydrates besides glycolysis
tr|A0A3Q0KIY2|A0A3Q0KIY2_SCHMA	6183.Smp_089590.1	Smp_089590	Putative mannose-6-phosphate isomerase; Mannose-6-phosphate isomerase
tr|I0B503|I0B503_SCHMA	6183.Smp_028190.1	Smp_028190	Methylthioadenosine phosphorylase, putative; S-methyl-5'-thioadenosine phosphorylase; Catalyzes the reversible phosphorylation of S-methyl-5'- thioadenosine (MTA) to adenine and 5-methylthioribose-1-phosphate. Involved in the breakdown of MTA, a major by-product of polyamine biosynthesis. Responsible for the first step in the methionine salvage pathway after MTA has been generated from S- adenosy…
tr|A0A5K4F3F5|A0A5K4F3F5_SCHMA	6183.Smp_050630.1	Smp_050630	Putative synaptotagmin
tr|A0A5K4FAB9|A0A5K4FAB9_SCHMA	6183.Smp_030300.4	Smp_030300.4	Putative endoplasmin; Putative thrombospondin
tr|A0A3Q0KIP4|A0A3Q0KIP4_SCHMA	6183.Smp_085540.6	Smp_085540.6	Myosin heavy chain, putative ; Belongs to the TRAFAC class myosin-kinesin ATPase superfamily. Myosin family
tr|A0A3Q0KC44|A0A3Q0KC44_SCHMA	6183.Smp_008490.1	Smp_008490	Glycogenin-related
tr|A0A5K4F0M2|A0A5K4F0M2_SCHMA	6183.Smp_059660.1	Smp_059660	Uncharacterized protein
tr|A0A5K4FDD3|A0A5K4FDD3_SCHMA	6183.Smp_157020.1	Smp_157020	Putative hemicentin
tr|W8GKU3|W8GKU3_SCHMA	6183.Smp_210730.1	Smp_130310	Prolyl oligopeptidase (S09 family)
tr|A0A3Q0KEJ8|A0A3Q0KEJ8_SCHMA	6183.Smp_037230.1	Smp_037230	Fimbrin, putative
tr|G4VBJ0|G4VBJ0_SCHMA	6183.Smp_047370.1	Smp_047370	Malate dehydrogenase, mitochondrial ; Belongs to the LDH/MDH superfamily. MDH type 1 family
tr|C4Q5J8|C4Q5J8_SCHMA	6183.Smp_030500.1	Smp_030500.1	Glycerol-3-phosphate dehydrogenase, putative
tr|A0A3Q0KHL3|A0A3Q0KHL3_SCHMA	6183.Smp_072900.1	Smp_072900.1	Cytosolic prostaglandin-e synthase; Hsp90 co-chaperone (Tebp), putative
tr|G4VRF8|G4VRF8_SCHMA	6183.Smp_033040.1	Smp_033040	Putative l-lactate dehydrogenase ; Belongs to the LDH/MDH superfamily
sp|P09792|GST28_SCHMA	6183.Smp_054160.1	GST28	Glutathione S-transferase class-mu 28 kDa isozyme; Conjugation of reduced glutathione to a wide number of exogenous and endogenous hydrophobic electrophiles; Belongs to the GST superfamily. Mu family
tr|A0A3Q0KC14|A0A3Q0KC14_SCHMA	6183.Smp_007640.1	Smp_007640	Glycogen debranching enzyme; Uncharacterized protein
tr|A0A5K4FD47|A0A5K4FD47_SCHMA	6183.Smp_095000.2	Smp_095000.2	Myo-inositol-1(or 4)-monophosphatase; Inositol-1-monophosphatase; Inositol monophosphatase
tr|A0A3Q0KJ78|A0A3Q0KJ78_SCHMA	6183.Smp_092750.1	Smp_092750	Nucleoside-diphosphate kinase; Nucleoside diphosphate kinase ; Belongs to the NDK family
tr|C4PZS5|C4PZS5_SCHMA	6183.Smp_009690.1	Smp_009690.1	60S acidic ribosomal protein P0, putative; 60S acidic ribosomal protein P0; Ribosomal protein P0 is the functional equivalent of E.coli protein L10
tr|G4VRK1|G4VRK1_SCHMA	6183.Smp_091010.1	Smp_091010	Probable hydroxyacylglutathione hydrolase; Thiolesterase that catalyzes the hydrolysis of S-D- lactoyl-glutathione to form glutathione and D-lactic acid; Belongs to the metallo-beta-lactamase superfamily. Glyoxalase II family
tr|G4VQD2|G4VQD2_SCHMA	6183.Smp_020920.1	Smp_020920.1	Putative dnaj homolog subfamily B member 4
tr|A0A5K4EZE2|A0A5K4EZE2_SCHMA	6183.Smp_179810.1	Smp_179810	Troponin t, invertebrate, putative
tr|G4VN13|G4VN13_SCHMA	6183.Smp_134510.1	Smp_134510	Atpase inhibitor, mitochondrial; Uncharacterized protein
tr|A0A3Q0KD07|A0A3Q0KD07_SCHMA	6183.Smp_019350.1	Smp_019350	Uncharacterized protein
tr|A0A3Q0KM39|A0A3Q0KM39_SCHMA	6183.Smp_133600.1	Smp_133600	Putative utp-glucose-1-phosphate uridylyltransferase 2 (Udp-glucose pyrophosphorylase 2)
tr|G4M0V2|G4M0V2_SCHMA	6183.Smp_086330.1	Calponin-related	Transgelin; Calponin-related ; Belongs to the calponin family
sp|P41759|PGK_SCHMA	6183.Smp_018890.1	Smp_018890	Phosphoglycerate kinase
sp|P42638|TPM2_SCHMA	6183.Smp_031770.1	Smp_031770.1	Tropomyosin-2; Tropomyosin, in association with the troponin complex, plays a central role in the calcium dependent regulation of muscle contraction; Belongs to the tropomyosin family
tr|G4VQZ5|G4VQZ5_SCHMA	6183.Smp_038950.1	Smp_038950	Putative l-lactate dehydrogenase ; Belongs to the LDH/MDH superfamily
tr|A0A3Q0KV39|A0A3Q0KV39_SCHMA	6183.Smp_200180.1	Smp_200180	Putative uncharacterized protein Smp_200180
tr|A0A5K4EIP0|A0A5K4EIP0_SCHMA	6183.Smp_094880.1	Smp_094880	Putative starch branching enzyme II
sp|Q26609|HXK_SCHMA	6183.Smp_043030.1	Smp_043030	Hexokinase ; Belongs to the hexokinase family
sp|Q95WA2|TCTP_SCHMA	6183.Smp_054240.1	Smp_054240	Translationally-controlled tumor protein homolog (tctp) (histamine-releasing factor), putative; Translationally-controlled tumor protein homolog; Involved in calcium binding and microtubule stabilization
tr|G4VPH5|G4VPH5_SCHMA	6183.Smp_022400.1	Smp_022400	Putative glucose-6-phosphate isomerase; Glucose-6-phosphate isomerase ; Belongs to the GPI family
tr|G4VJG3|G4VJG3_SCHMA	6183.Smp_087250.1	Smp_087250	Cysteine and glycine-rich protein; Putative crp1/csrp1/crip1
tr|G4V9S0|G4V9S0_SCHMA	6183.Smp_071390.1	Smp_071390	Adenylate kinase; Catalyzes the reversible transfer of the terminal phosphate group between ATP and AMP. Plays an important role in cellular energy homeostasis and in adenine nucleotide metabolism; Belongs to the adenylate kinase family
tr|G4VDR4|G4VDR4_SCHMA	6183.Smp_082030.1	Smp_082030	Family C56 non-peptidase homologue (C56 family)
sp|P42637|TPM1_SCHMA	6183.Smp_044010.2	Smp_044010.2	Tropomyosin-1; Tropomyosin, in association with the troponin complex, plays a central role in the calcium dependent regulation of muscle contraction; Belongs to the tropomyosin family
tr|G4V7Z7|G4V7Z7_SCHMA	6183.Smp_035270.2	Smp_035270.2	Putative malate dehydrogenase; Malate dehydrogenase
tr|A0A5K4F2F1|A0A5K4F2F1_SCHMA	6183.Smp_108050.1	Smp_108050	Myosin-binding protein-related
tr|G4LX89|G4LX89_SCHMA	6183.Smp_120700.1	Cofilin	Cofilin, actophorin, putative ; Belongs to the actin-binding proteins ADF family
tr|A0A5K4F3L7|A0A5K4F3L7_SCHMA	6183.Smp_056890.1	Nitrilase-related	Nitrilase-related
tr|G4VKA6|G4VKA6_SCHMA	6183.Smp_043670.2	PFK	6-phosphofructokinase 1; Catalyzes the phosphorylation of D-fructose 6-phosphate to fructose 1,6-bisphosphate by ATP, the first committing step of glycolysis
tr|A0A3Q0KDZ1|A0A3Q0KDZ1_SCHMA	6183.Smp_192110.1	Smp_030730	Putative tubulin beta chain; Tubulin beta chain; Tubulin is the major constituent of microtubules. It binds two moles of GTP, one at an exchangeable site on the beta chain and one at a non-exchangeable site on the alpha chain
tr|G4VKD9|G4VKD9_SCHMA	6183.Smp_059480.1	Smp_059480	Peroxiredoxin, Prx1
tr|G4LUS0|G4LUS0_SCHMA	6183.Smp_078690.1	Smp_078690	Calponin homolog, putative; Calponin; Thin filament-associated protein that is implicated in the regulation and modulation of smooth muscle contraction. It is capable of binding to actin, calmodulin, troponin C and tropomyosin. The interaction of calponin with actin inhibits the actomyosin Mg-ATPase activity
tr|C4PXA6|C4PXA6_SCHMA	6183.Smp_001360.1	Smp_001360	Thymidylate kinase
tr|A0A3Q0KIB1|A0A3Q0KIB1_SCHMA	6183.Smp_079840.1	Smp_079840	Uroporphyrinogen-III synthase
tr|G4LY72|G4LY72_SCHMA	6183.Smp_155060.2	Set	Template-activating factor i; Set, putative ; Belongs to the nucleosome assembly protein (NAP) family
tr|G4VIJ1|G4VIJ1_SCHMA	6183.Smp_008660.1	Smp_008660.1	Putative gelsolin
tr|A0A5K4F8U0|A0A5K4F8U0_SCHMA	6183.Smp_071840.1	Smp_071840	6-phosphogluconate dehydrogenase, decarboxylating ; Belongs to the 6-phosphogluconate dehydrogenase family
tr|G4V721|G4V721_SCHMA	6183.Smp_005880.1	Smp_005880	Putative phosphoenolpyruvate carboxykinase
tr|A0A3Q0KED0|A0A3Q0KED0_SCHMA	6183.Smp_034870.1	Smp_192520	Adapter-related protein complex 1, beta subunit
tr|A0A5K4F8H0|A0A5K4F8H0_SCHMA	6183.Smp_196570.1	Smp_170310	Putative spectrin beta chain, brain 4 (Spectrin, non-erythroid beta chain 4) (Beta-V spectrin) (BSPECV)
tr|G4VSB7|G4VSB7_SCHMA	6183.Smp_048560.1	Smp_048560	Four and a half lim domains protein 2; Putative four and A half lim domains
tr|A0A3Q0KD88|A0A3Q0KD88_SCHMA	6183.Smp_021920.3	Smp_021920.3	annotation not available
sp|P29498|FABP_SCHMA	6183.Smp_095360.1	Sm14	Fatty acid-binding protein 7, brain; 14 kDa fatty acid-binding protein; May play a role in the transport of fatty acids. Binds various fatty acids, such as arachidonic, oleic, palmitic and linolenic acid (in vitro)
tr|A0A3Q0KCB8|A0A3Q0KCB8_SCHMA	6183.Smp_011660.1	Smp_011660.1	Calcium/calmodulin-dependent protein kinase (cam kinase) ii; Protein kinase
tr|C4QFX9|C4QFX9_SCHMA	6183.Smp_069130.2	Smp_069130.2	Heat shock protein 70 (Hsp70)-4, putative
tr|A0A5K4FCA5|A0A5K4FCA5_SCHMA	6183.Smp_123080.1	Smp_123080	Putative sarcoplasmic calcium-binding protein (SCP)
sp|Q27877|ENO_SCHMA	6183.Smp_024110.1	Smp_024110	Phosphopyruvate hydratase; Enolase
tr|G4M1D8|G4M1D8_SCHMA	6183.Smp_152710.2	Smp_152710.2	Glutathione-s-transferase omega,putative; Belongs to the GST superfamily
tr|G4VPU9|G4VPU9_SCHMA	6183.Smp_064860.1	Smp_064860	Putative heat shock protein 70 (Hsp70)-interacting protein
tr|A0A3Q0KNL7|A0A3Q0KNL7_SCHMA	6183.Smp_143840.1	Smp_143840	Putative glycogen phosphorylase; Alpha-1,4 glucan phosphorylase; Phosphorylase is an important allosteric enzyme in carbohydrate metabolism. Enzymes from different sources differ in their regulatory mechanisms and in their natural substrates. However, all known phosphorylases share catalytic and structural properties
tr|G4M0P7|G4M0P7_SCHMA	6183.Smp_018240.3	Smp_018240.3	Cell division control protein 48 aaa family protein (Transitional endoplasmic reticulum atpase),putative ; Belongs to the AAA ATPase family
tr|G4LWI3|G4LWI3_SCHMA	6183.Smp_050390.1	Smp_050390	Aldehyde dehydrogenase,putative ; Belongs to the aldehyde dehydrogenase family
tr|Q26595|Q26595_SCHMA	6183.Smp_090120.1	sat1	Putative alpha tubulin; Tubulin alpha chain; Tubulin is the major constituent of microtubules. It binds two moles of GTP, one at an exchangeable site on the beta chain and one at a non-exchangeable site on the alpha chain
sp|P53471|ACT2_SCHMA	6183.Smp_046600.1	Smp_046600	Putative actin-1; Actin-1; Actins are highly conserved proteins that are involved in various types of cell motility and are ubiquitously expressed in all eukaryotic cells
tr|G4LV34|G4LV34_SCHMA	6183.Smp_079010.1	Smp_079010	Camp-dependent protein kinase type II-alpha regulatory subunit, putative
tr|G4VC26|G4VC26_SCHMA	6183.Smp_024520.1	Smp_024520	Putative rab gdp-dissociation inhibitor; Rab GDP dissociation inhibitor; Regulates the GDP/GTP exchange reaction of most RAB proteins by inhibiting the dissociation of GDP from them, and the subsequent binding of GTP
tr|A0A3Q0KPW4|A0A3Q0KPW4_SCHMA	6183.Smp_149900.1	Smp_149900	Putative chaperonin containing t-complex protein 1, eta subunit, tcph; Molecular chaperone; assists the folding of proteins upon ATP hydrolysis
tr|G4LXI7|G4LXI7_SCHMA	6183.Smp_004350.1	Smp_004350	Ubiquitin-conjugating enzyme E2 l, putative ; Belongs to the ubiquitin-conjugating enzyme family
tr|A0A3Q0KUT2|A0A3Q0KUT2_SCHMA	6183.Smp_201060.1	Smp_201060.1	Dynein light chain lc8-type; Probable dynein light chain; Acts as a non-catalytic accessory component of a dynein complex
tr|A0A3Q0KCV6|A0A3Q0KCV6_SCHMA	6183.Smp_018250.2	Smp_018250.2	Putative troponin I
tr|G4VJD5|G4VJD5_SCHMA	6183.Smp_096760.1	Smp_096760	2,3-bisphosphoglycerate-dependent phosphoglycerate mutase; Phosphoglycerate mutase
tr|A0A3Q0KPD3|A0A3Q0KPD3_SCHMA	6183.Smp_147680.1	Smp_107840	Putative ef hand containing protein
tr|A0A3Q0KRK3|A0A3Q0KRK3_SCHMA	6183.Smp_162630.1	Smp_162630.1	Putative ubiquitin-activating enzyme e1
tr|A0A3Q0KJ03|A0A3Q0KJ03_SCHMA	6183.Smp_089460.2	Smp_089460.2	Family C2 unassigned peptidase (C02 family) ; Belongs to the peptidase C2 family
tr|G4VK76|G4VK76_SCHMA	6183.Smp_045610.1	Smp_045610	Rho GDP-dissociation inhibitor-related
tr|A0A3Q0KKY1|A0A3Q0KKY1_SCHMA	6183.Smp_126240.1	Smp_189940	Titin, putative
tr|A0A3Q0KB95|A0A3Q0KB95_SCHMA	6183.Smp_000100.1	Smp_187910	Filamin
tr|A0A3Q0KJ74|A0A3Q0KJ74_SCHMA	6183.Smp_093220.1	Smp_093220	Ankyrin repeat domain-containing protein 13; Uncharacterized protein
sp|P16641|KTRC_SCHMA	6183.Smp_194770.1	Smp_194770	Putative atp:guanidino kinase (smc74); Taurocyamine kinase; This family of enzymes reversibly catalyzes the transfer of phosphate between ATP and various phosphogens (e.g. creatine phosphate); Belongs to the ATP:guanido phosphotransferase family
tr|A0A5K4F7T5|A0A5K4F7T5_SCHMA	6183.Smp_139110.1	Smp_139110	Ankyrin 2,3/unc44, putative
tr|G4VAD2|G4VAD2_SCHMA	6183.Smp_099870.1	Smp_099870	Putative elongation factor 1-alpha (ef-1-alpha); Elongation factor 1-alpha; This protein promotes the GTP-dependent binding of aminoacyl-tRNA to the A-site of ribosomes during protein biosynthesis
tr|A0A3Q0KH21|A0A3Q0KH21_SCHMA	6183.Smp_065610.1	Smp_065610.1	Putative pyruvate kinase; Pyruvate kinase ; Belongs to the pyruvate kinase family
tr|Q8T9N5|Q8T9N5_SCHMA	6183.Smp_008070.1	Smp_008070	Thioredoxin, Trx1; Thioredoxin
tr|G4V6G9|G4V6G9_SCHMA	6183.Smp_105020.1	Smp_105020	Putative titin
tr|G4V895|G4V895_SCHMA	6183.Smp_006860.1	Smp_006860.1	Uncharacterized protein
tr|A0A5K4ERA4|A0A5K4ERA4_SCHMA	6183.Smp_145700.1	Smp_145700	Putative ankyrin 2,3/unc44
tr|A0A5K4F7F9|A0A5K4F7F9_SCHMA	6183.Smp_040680.1	Smp_040680	Putative cytoplasmic dynein light chain
tr|A0A5K4FD99|A0A5K4FD99_SCHMA	6183.Smp_153310.1	Smp_153310.1	Lethal(2) giant larvae protein; Cell polarity protein
tr|A0A5K4FD99|A0A5K4FD99_SCHMA	6183.Smp_153310.1	Smp_153310.1	Lethal(2) giant larvae protein; Cell polarity protein
tr|G4LYC3|G4LYC3_SCHMA	6183.Smp_056760.1	Smp_056760	Protein disulfide-isomerase,putative
tr|G4VTE3|G4VTE3_SCHMA	6183.Smp_080920.4	PFN1	Putative profilin splice variant 4; Belongs to the profilin family
tr|Q15EU2|Q15EU2_SCHMA	6183.Smp_033400.1	Smp_033400	Cytochrome c-like protein; Electron carrier protein. The oxidized form of the cytochrome c heme group can accept an electron from the heme group of the cytochrome c1 subunit of cytochrome reductase. Cytochrome c then transfers this electron to the cytochrome oxidase complex, the final protein carrier in the mitochondrial electron-transport chain
sp|Q01137|SODC_SCHMA	6183.Smp_176200.2	SOD	Superoxide dismutase [Cu-Zn]; Destroys radicals which are normally produced within the cells and which are toxic to biological systems; Belongs to the Cu-Zn superoxide dismutase family
tr|Q7YW72|Q7YW72_SCHMA	6183.Smp_006390.1	Smp_006390	Cystatin B, putative; Cysteine protease inhibitor
sp|P20287|G3P_SCHMA	6183.Smp_056970.1	Smp_056970.1	Glyceraldehyde-3-phosphate dehydrogenase; This antigen is associated with human resistance to schistosomiasis; Belongs to the glyceraldehyde-3-phosphate dehydrogenase family
tr|G4VQJ3|G4VQJ3_SCHMA	6183.Smp_054410.1	Smp_054410	Putative adenine phosphoribosyltransferase
tr|G4VCN1|G4VCN1_SCHMA	6183.Smp_046800.1	Smp_046800.1	Fatty acid-binding protein 3, muscle and heart; Putative fatty acid binding protein
sp|P53442|ALF_SCHMA	6183.Smp_042160.2	Smp_042160.2	Putative fructose 1,6-bisphosphate aldolase; Belongs to the class I fructose-bisphosphate aldolase family
tr|A0A3Q0KMF7|A0A3Q0KMF7_SCHMA	6183.Smp_135080.1	Smp_135080.1	Putative microtubule-associated protein
tr|G4V6E9|G4V6E9_SCHMA	6183.Smp_036220.1	Smp_036220	Putative histone h2b; Belongs to the histone H2B family
tr|G4V6B9|G4V6B9_SCHMA	6183.Smp_003990.1	Smp_003990	Triosephosphate isomerase; Antigen to the host M.1 monoclonal antibody; Belongs to the triosephosphate isomerase family
tr|A0A5K4F277|A0A5K4F277_SCHMA	6183.Smp_040680.1	Smp_040680	Putative cytoplasmic dynein light chain
tr|Q3ZFF5|Q3ZFF5_SCHMA	6183.Smp_004810.3	Smp_004810.3	Serine/threonine-protein phosphatase pp1 catalytic subunit; Belongs to the PPP phosphatase family
