# Supplementary material for: Differential Excretory/Secretory Proteome of the Adult Female and Male Stages of the Human Blood Fluke, Schistosoma mansoni
Source: Front Parasitol. 2022 Jul 18;1:950744. doi: 10.3389/fpara.2022.950744 (PMC11732030; doi:10.3389/fpara.2022.950744)
Supplement: Supplementary Table S1 — MSstats input file containing unique and razor peptides generated by MSFragger. [file Data_Sheet_1.zip › Supplementary Table 6.xlsx]

## Sheet: string_mapping
Supplementary Table 6.Corresponding Uniprot and Schistosoma mansoni genome codes and annotations for the GO/KEGG terms of proteins uniquely secreted or upregulated in the secretome of S. mansoni adult females
queryItem	stringId	preferredName	annotation
tr|A0A5K4F9D6|A0A5K4F9D6_SCHMA	6183.Smp_002150.1	Smp_002150	Subfamily S1A unassigned peptidase (S01 family) ; Belongs to the peptidase S1 family
tr|A0A3Q0KIF2|A0A3Q0KIF2_SCHMA	6183.Smp_083650.1	Smp_083650	Putative cystathionine beta-lyase
tr|A0A3Q0KLA4|A0A3Q0KLA4_SCHMA	6183.Smp_128110.1	Smp_128110	Putative aquaporin ; Belongs to the MIP/aquaporin (TC 1.A.8) family
tr|G4VGA5|G4VGA5_SCHMA	6183.Smp_015020.1	SNaK1	Sodium/potassium-transporting atpase subunit alpha; Sodium potassium transporting ATPase alpha subunit
tr|A0A3Q0KER3|A0A3Q0KER3_SCHMA	6183.Smp_040080.1	Smp_040080	Uncharacterized protein
tr|A0A3Q0KIN2|A0A3Q0KIN2_SCHMA	6183.Smp_085010.1	Smp_085010	Cathepsin B-like peptidase (C01 family) ; Belongs to the peptidase C1 family
tr|A0A3Q0KG70|A0A3Q0KG70_SCHMA	6183.Smp_055780.1	Smp_055780	Smdr2
tr|G4M1U8|G4M1U8_SCHMA	6183.Smp_091240.1	Smp_091240.1	Voltage-dependent anion-selective channel,putative
tr|G4V7X3|G4V7X3_SCHMA	6183.Smp_071050.1	Smp_071050	Uncharacterized protein
tr|G4VBK5|G4VBK5_SCHMA	6183.Smp_044850.1	Smp_044850	Putative ribokinase; Ribokinase; Catalyzes the phosphorylation of ribose at O-5 in a reaction requiring ATP and magnesium. The resulting D-ribose-5- phosphate can then be used either for sythesis of nucleotides, histidine, and tryptophan, or as a component of the pentose phosphate pathway
tr|G4VLE3|G4VLE3_SCHMA	6183.Smp_089290.1	Smp_089290	Putative alpha-galactosidase/alpha-n-acetylgalactosamini da se
tr|C1LZ83|C1LZ83_SCHMA	6183.Smp_017660.1	Smp_017660	Proteasome activator subunit 3 (pa28 gamma); Proteasome activator PA28-gamma; Putative proteasome subunit
tr|A0A5K4F9X8|A0A5K4F9X8_SCHMA	6183.Smp_095620.2	Smp_095620.2	4.1 G protein, putative
tr|G4VSF3|G4VSF3_SCHMA	6183.Smp_032520.1	Smp_032520.1	Putative lysosome-associated membrane glycoprotein
tr|A0A3Q0KPD2|A0A3Q0KPD2_SCHMA	6183.Smp_147460.1	Smp_147460	Neutral ceramidase; Ceramidase
tr|A0A5K4F1U4|A0A5K4F1U4_SCHMA	6183.Smp_159470.1	Smp_159470	Uncharacterized protein
tr|A0A3Q0KI71|A0A3Q0KI71_SCHMA	6183.Smp_079220.1	Smp_079220	Solute carrier family 25 (mitochondrial adenine nucleotide translocator), member 4/5/6/31; Putative adp,ATP carrier protein ; Belongs to the mitochondrial carrier (TC 2.A.29) family
tr|A0A5K4F3V1|A0A5K4F3V1_SCHMA	6183.Smp_143170.1	Smp_143170	alpha-1,2-Mannosidase; Mannosyl-oligosaccharidealpha-1,2-mannosidase-r el ated ; Belongs to the glycosyl hydrolase 47 family
tr|A0A3Q0KLP2|A0A3Q0KLP2_SCHMA	6183.Smp_015020.1	SNaK1	Sodium/potassium-transporting atpase subunit alpha; Sodium potassium transporting ATPase alpha subunit
tr|Q7YTA4|Q7YTA4_SCHMA	6183.Smp_042020.1	ATPDase1	ATP-diphosphohydrolase 1; Putative atp-diphosphohydrolase 1 ; Belongs to the GDA1/CD39 NTPase family
tr|G4VC44|G4VC44_SCHMA	6183.Smp_105410.1	Smp_105410	Mfs transporter, sp family, solute carrier family 2 (facilitated glucose transporter), member 4; Putative glucose transport protein ; Belongs to the major facilitator superfamily. Sugar transporter (TC 2.A.1.1) family
tr|A0A3Q0KHG1|A0A3Q0KHG1_SCHMA	6183.Smp_070770.1	Smp_070770	Ufm1-conjugating enzyme 1; Uncharacterized protein
tr|A0A3Q0KI67|A0A3Q0KI67_SCHMA	6183.Smp_079950.1	Smp_079950	Putative vacuolar ATP synthase subunit ac39
tr|A0A5K4F3Y0|A0A5K4F3Y0_SCHMA	6183.Smp_134890.1	Smp_134890	Putative atp-binding cassette, sub-family B,member 6,mitochondrial (Abc6)
tr|A0A5K4F3S9|A0A5K4F3S9_SCHMA	6183.Smp_149610.1	Smp_149610	Uncharacterized protein
tr|G4V6F1|G4V6F1_SCHMA	6183.Smp_141680.1	Smp_141680	Uncharacterized protein
tr|A0A3Q0KP50|A0A3Q0KP50_SCHMA	6183.Smp_146250.1	Smp_146250	Alpha-l-fucosidase, putative
tr|A0A5K4F373|A0A5K4F373_SCHMA	6183.Smp_171300.1	Smp_171300	Uncharacterized protein
tr|A0A5K4F1M4|A0A5K4F1M4_SCHMA	6183.Smp_126120.1	Smp_126120	Hypothetical protein; Phospholipase B-like; Putative phospholipase
tr|A0A3Q0KNA5|A0A3Q0KNA5_SCHMA	6183.Smp_141450.1	Smp_141450	Subfamily S1A unassigned peptidase (S01 family) ; Belongs to the peptidase S1 family
tr|A0A3Q0KPZ2|A0A3Q0KPZ2_SCHMA	6183.Smp_151590.1	Smp_151590	Putative centrosomal protein of 135 kDa (Cep135 protein) (Centrosomal protein 4)
tr|G4VRC7|G4VRC7_SCHMA	6183.Smp_074460.1	Smp_074460	Putative tegumental protein; Tegumental antigen
tr|G4V8F7|G4V8F7_SCHMA	6183.Smp_020080.1	Smp_020080.1	Putative gtp-binding protein (I) alpha-1subunit, gnai1
tr|G4VLJ3|G4VLJ3_SCHMA	6183.Smp_123670.1	Smp_123670	Acid phosphatase-related ; Belongs to the histidine acid phosphatase family
tr|A0A3Q0KEK4|A0A3Q0KEK4_SCHMA	6183.Smp_037540.2	Smp_037540.2	Putative alpha-amylase
tr|A0A5K4FAA7|A0A5K4FAA7_SCHMA	6183.Smp_026810.1	Smp_026810	Scavenger receptor class B type-2 (Sr-B2),putative ; Belongs to the CD36 family
tr|G4VS51|G4VS51_SCHMA	6183.Smp_096290.1	Smp_096290.1	Uncharacterized protein
tr|A0A3Q0KS32|A0A3Q0KS32_SCHMA	6183.Smp_166170.1	Smp_166170	Uncharacterized protein
tr|A0A5K4ESU4|A0A5K4ESU4_SCHMA	6183.Smp_153480.1	Smp_153480	Solute carrier family 12 (potassium/chloride transporters), member 9; Putative cation chloride cotransporter
tr|E7BBH9|E7BBH9_SCHMA	6183.Smp_123290.1	Smp_123290	Serine/threonine kinase
tr|A0A3Q0KF47|A0A3Q0KF47_SCHMA	6183.Smp_043990.1	Smp_043990.1	Basigin related
tr|A0A3Q0KKE8|A0A3Q0KKE8_SCHMA	6183.Smp_121950.1	Smp_121950	Uncharacterized protein
tr|A0A3Q0KGV9|A0A3Q0KGV9_SCHMA	6183.Smp_063530.2	Apoferritin-2	Ferritin heavy chain; Ferritin; Stores iron in a soluble, non-toxic, readily available form. Important for iron homeostasis. Iron is taken up in the ferrous form and deposited as ferric hydroxides after oxidation
tr|A0A3Q0KIP2|A0A3Q0KIP2_SCHMA	6183.Smp_085180.1	Smp_085180	Cathepsin B (C01 family) ; Belongs to the peptidase C1 family
tr|A0A3Q0KTH5|A0A3Q0KTH5_SCHMA	6183.Smp_173150.1	Smp_173150	Tetraspanin; Cd63 antigen-like
tr|A0A5K4F103|A0A5K4F103_SCHMA	6183.Smp_174530.1	Smp_174530	Aminopeptidase PILS (M01 family)
tr|G4V740|G4V740_SCHMA	6183.Smp_005720.1	Smp_005720	Putative aquaporin-3 ; Belongs to the MIP/aquaporin (TC 1.A.8) family
tr|G4M0W9|G4M0W9_SCHMA	6183.Smp_033250.1	Smp_033250	Uncharacterized protein
tr|A0A3Q0KTV5|A0A3Q0KTV5_SCHMA	6183.Smp_181070.1	Smp_181070	Uncharacterized protein
tr|G4LUN6|G4LUN6_SCHMA	6183.Smp_155310.1	Smp_155310.1	Tetraspanin, putative ; Belongs to the tetraspanin (TM4SF) family
tr|G4LXI9|G4LXI9_SCHMA	6183.Smp_004310.1	Smp_004310	Vacuolar atp synthase proteolipid subunit 1, 2,3, putative; V-type proton ATPase proteolipid subunit; Proton-conducting pore forming subunit of the membrane integral V0 complex of vacuolar ATPase. V-ATPase is responsible for acidifying a variety of intracellular compartments in eukaryotic cells
tr|G4VFY7|G4VFY7_SCHMA	6183.Smp_136730.1	Smp_136730	Subfamily A1A unassigned peptidase (A01 family) ; Belongs to the peptidase A1 family
tr|A0A5K4F7U6|A0A5K4F7U6_SCHMA	6183.Smp_005740.1	Smp_005740	Aquaporin; Putative aquaporin-3 ; Belongs to the MIP/aquaporin (TC 1.A.8) family
tr|A0A3Q0KRW3|A0A3Q0KRW3_SCHMA	6183.Smp_162770.1	Smp_162770	Uncharacterized protein
tr|G4LWW2|G4LWW2_SCHMA	6183.Smp_041460.1	Smp_041460	Tetraspanin, putative ; Belongs to the tetraspanin (TM4SF) family
tr|A0A5K4EYE1|A0A5K4EYE1_SCHMA	6183.Smp_202610.1	Smp_202610	Putative uncharacterized protein Smp_202610
tr|A0A3Q0KN99|A0A3Q0KN99_SCHMA	6183.Smp_140000.1	Smp_140000	Putative tetraspanin-CD63 receptor ; Belongs to the tetraspanin (TM4SF) family
tr|A0A3Q0KHY6|A0A3Q0KHY6_SCHMA	6183.Smp_075800.1	Smp_075800.1	Hemoglobinase (c13 family); Hemoglobinase; This protease is used by the parasite for degradation of the host globin
tr|A0A3Q0KFI1|A0A3Q0KFI1_SCHMA	6183.Smp_047680.1	Smp_047680	Ferritin heavy chain; Ferritin; Stores iron in a soluble, non-toxic, readily available form. Important for iron homeostasis. Iron is taken up in the ferrous form and deposited as ferric hydroxides after oxidation
tr|A0A5K4F500|A0A5K4F500_SCHMA	6183.Smp_047660.1	Smp_047660	Ferritin heavy chain; Ferritin; Stores iron in a soluble, non-toxic, readily available form. Important for iron homeostasis. Iron is taken up in the ferrous form and deposited as ferric hydroxides after oxidation
tr|G4VSS2|G4VSS2_SCHMA	6183.Smp_143740.1	Smp_143740	Uroporphyrinogen decarboxylase ; Belongs to the uroporphyrinogen decarboxylase family
tr|A0A5K4F4I2|A0A5K4F4I2_SCHMA	6183.Smp_156620.1	Smp_156620	Putative integrin alpha-ps
tr|A0A3Q0KL11|A0A3Q0KL11_SCHMA	6183.Smp_126230.1	Smp_126230	Uncharacterized protein
tr|A0A3Q0KL11|A0A3Q0KL11_SCHMA	6183.Smp_126230.1	Smp_126230	Uncharacterized protein
tr|G4V8W2|G4V8W2_SCHMA	6183.Smp_048230.1	Smp_048230	Solute carrier family 31 (copper transporter), member 1; Putative high-affinity copper uptake protein
tr|A0A3Q0KEP8|A0A3Q0KEP8_SCHMA	6183.Smp_039130.1	Smp_039130	Niemann-pick c1 protein; Niemann-pick C1 (NPC1)
tr|A0A5K4FD80|A0A5K4FD80_SCHMA	6183.Smp_152050.1	Smp_152050	Putative tetraspanin 18, isoform 1 ; Belongs to the tetraspanin (TM4SF) family
tr|A0A3Q0KET8|A0A3Q0KET8_SCHMA	6183.Smp_040970.1	Smp_040970.1	V-type proton ATPase subunit a; Essential component of the vacuolar proton pump (V- ATPase), a multimeric enzyme that catalyzes the translocation of protons across the membranes. Required for assembly and activity of the V-ATPase
tr|A0A3Q0KNT9|A0A3Q0KNT9_SCHMA	6183.Smp_142970.1	Smp_142970	Putative palmitoyl-protein thioesterase
tr|A0A3Q0KTQ4|A0A3Q0KTQ4_SCHMA	6183.Smp_179320.1	Smp_179320	Eukaryotic translation initiation factor 2c,putative
tr|Q86D97|Q86D97_SCHMA	6183.Smp_095630.1	Smp_095630	Tetraspanin; CD9-like protein Sm-TSP-1
tr|A0A3Q0KM42|A0A3Q0KM42_SCHMA	6183.Smp_133710.1	Smp_133710	Putative importin 7
tr|A0A3Q0KML6|A0A3Q0KML6_SCHMA	6183.Smp_135790.1	Smp_135790	Dynamin-associated protein, putative
tr|A0A3Q0KH54|A0A3Q0KH54_SCHMA	6183.Smp_067060.1	Smp_067060	Cathepsin B-like peptidase (C01 family) ; Belongs to the peptidase C1 family
tr|A0A5K4F801|A0A5K4F801_SCHMA	6183.Smp_155570.1	Smp_119550	Endoglycosylceramidase; Uncharacterized protein; Belongs to the glycosyl hydrolase 5 (cellulase A) family
tr|A0A5K4EIV3|A0A5K4EIV3_SCHMA	6183.Smp_096790.1	Smp_096790	Uncharacterized protein
tr|A0A3Q0KMJ7|A0A3Q0KMJ7_SCHMA	6183.Smp_136640.1	Smp_136640	Putative programmed cell death protein
tr|G4VR86|G4VR86_SCHMA	6183.Smp_139970.1	Smp_139970	Putative calmodulin-3 (CaM-3)
tr|A0A5K4ED01|A0A5K4ED01_SCHMA	6183.Smp_035260.1	Smp_035260.1	Epidermal growth factor receptor kinase substrate eps8-related protein
tr|Q8MTB4|Q8MTB4_SCHMA	6183.Smp_079230.1	Smp_079230	Putative immunophilin fk506 binding protein fkbp12; Peptidyl-prolyl cis-trans isomerase
tr|A0A5K4F4G0|A0A5K4F4G0_SCHMA	6183.Smp_006740.1	Smp_006740	Putative major vault protein
tr|E2EAJ1|E2EAJ1_SCHMA	6183.Smp_153490.1	Smp_153490	GDP-mannose 4,6-dehydratase
tr|A0A3Q0KC43|A0A3Q0KC43_SCHMA	6183.Smp_008610.1	Smp_008610	Deoxyribonuclease II-related
tr|A0A3Q0KEI3|A0A3Q0KEI3_SCHMA	6183.Smp_036270.2	Smp_036270.2	Putative arginine/serine-rich splicing factor
tr|Q26579|Q26579_SCHMA	6183.Smp_012440.1	Smp_012440	Glucose transport protein; Putative glucose transport protein ; Belongs to the major facilitator superfamily. Sugar transporter (TC 2.A.1.1) family
tr|A0A3Q0KHN3|A0A3Q0KHN3_SCHMA	6183.Smp_074140.1	Smp_074140	Putative annexin; Annexin
tr|A0A3Q0KLA6|A0A3Q0KLA6_SCHMA	6183.Smp_127820.1	Smp_127820	Uncharacterized protein
tr|A0A3Q0KTA0|A0A3Q0KTA0_SCHMA	6183.Smp_174490.1	Smp_174490	Uncharacterized protein
tr|G4VI62|G4VI62_SCHMA	6183.Smp_045560.1	Smp_045560	Putative annexin; Annexin
tr|A0A5K4FCS2|A0A5K4FCS2_SCHMA	6183.Smp_139160.1	Smp_139160	SmCL2-like peptidase (C01 family) ; Belongs to the peptidase C1 family
tr|G4VBU4|G4VBU4_SCHMA	6183.Smp_130100.1	Smp_130100	Saposin containing protein
tr|A0A5K4F3X6|A0A5K4F3X6_SCHMA	6183.Smp_199210.1	Smp_176130	Plasma membrane calcium-transporting atpase,putative; Calcium-transporting ATPase; This magnesium-dependent enzyme catalyzes the hydrolysis of ATP coupled with the transport of calcium
tr|G4LX23|G4LX23_SCHMA	6183.Smp_075420.1	Smp_075420	Uncharacterized protein
tr|Q8MNY2|Q8MNY2_SCHMA	6183.Smp_103610.1	Smp_103610	Cathepsin b-like peptidase (c01 family); Cathepsin B-like cysteine proteinase; Thiol protease. Has a role as a digestive enzyme
tr|A0A3Q0KNB2|A0A3Q0KNB2_SCHMA	6183.Smp_141010.1	Smp_141010	Fer-1-related
tr|A0A3Q0KLW3|A0A3Q0KLW3_SCHMA	6183.Smp_131580.1	Smp_131580	Alpha-mannosidase; Putative lysosomal alpha-mannosidase (Mannosidase alpha class 2b member 1)
tr|A0A3Q0KS42|A0A3Q0KS42_SCHMA	6183.Smp_166340.1	Smp_166340	Uncharacterized protein
tr|A0A3Q0KUE6|A0A3Q0KUE6_SCHMA	6183.Smp_194800.1	Smp_194800	Atp-dependent rna helicase ddx1; SPRY domain containing protein
tr|A0A3Q0KD49|A0A3Q0KD49_SCHMA	6183.Smp_020340.1	Smp_020340	Lysosomal alpha-glucosidase; Putative alpha-glucosidase ; Belongs to the glycosyl hydrolase 31 family
tr|A0A3Q0KK40|A0A3Q0KK40_SCHMA	6183.Smp_105450.1	Smp_105450.1	Saposin containing protein
tr|Q7KPG1|Q7KPG1_SCHMA	6183.Smp_195190.1	GA157	13 kDa tegumental antigen Sm13
tr|A0A3Q0KGW0|A0A3Q0KGW0_SCHMA	6183.Smp_063530.2	Apoferritin-2	Ferritin heavy chain; Ferritin; Stores iron in a soluble, non-toxic, readily available form. Important for iron homeostasis. Iron is taken up in the ferrous form and deposited as ferric hydroxides after oxidation
sp|P25319|FRIH1_SCHMA	6183.Smp_087760.1	Smp_087760	Ferritin-1 heavy chain; Stores iron in a soluble, non-toxic, readily available form. Important for iron homeostasis. Has ferroxidase activity. Iron is taken up in the ferrous form and deposited as ferric hydroxides after oxidation (By similarity)
tr|G4VHH1|G4VHH1_SCHMA	6183.Smp_194910.1	Smp_194910	Uncharacterized protein
tr|A0A3Q0KTE8|A0A3Q0KTE8_SCHMA	6183.Smp_172590.1	Smp_187420	Carboxypeptidase; Family S10 unassigned peptidase (S10 family) ; Belongs to the peptidase S10 family
tr|G4VFV5|G4VFV5_SCHMA	6183.Smp_160830.1	Smp_160830	Phospholipase d-related
tr|G4VBU3|G4VBU3_SCHMA	6183.Smp_014570.1	Smp_014570	Saposin containing protein
tr|A0A3Q0KPC2|A0A3Q0KPC2_SCHMA	6183.Smp_147470.1	Smp_147470	Putative leucine-rich transmembrane proteins
tr|A0A5K4EGY8|A0A5K4EGY8_SCHMA	6183.Smp_077720.1	Smp_077720	Putative annexin
sp|P09841|HGLB_SCHMA	6183.Smp_075800.1	Smp_075800.1	Hemoglobinase (c13 family); Hemoglobinase; This protease is used by the parasite for degradation of the host globin
tr|A0A3Q0KMS2|A0A3Q0KMS2_SCHMA	6183.Smp_137720.1	Smp_137720	Uncharacterized protein
tr|A0A3Q0KN25|A0A3Q0KN25_SCHMA	6183.Smp_139240.1	Smp_139240	Peptidase C1 family ; Belongs to the peptidase C1 family
tr|A0A3Q0KI25|A0A3Q0KI25_SCHMA	6183.Smp_077720.1	Smp_077720	Putative annexin
tr|G4VRT6|G4VRT6_SCHMA	6183.Smp_071610.1	Smp_071610	Family S28 unassigned peptidase (S28 family)
tr|A0A3Q0KF32|A0A3Q0KF32_SCHMA	6183.Smp_043390.1	Smp_043390	Uncharacterized protein; Belongs to the glycosyl hydrolase 3 family
tr|G4LUV4|G4LUV4_SCHMA	6183.Smp_187140.1	Smp_187140	Subfamily C1A non-peptidase homologue (C01 family) ; Belongs to the peptidase C1 family
tr|A0A5K4EE66|A0A5K4EE66_SCHMA	6183.Smp_048430.1	Smp_048430	Thioredoxin glutathione reductase ; Belongs to the class-I pyridine nucleotide-disulfide oxidoreductase family
tr|A0A5K4F6A1|A0A5K4F6A1_SCHMA	6183.Smp_082420.1	Smp_082420	Putative uridine phosphorylase
tr|G4VRB5|G4VRB5_SCHMA	6183.Smp_104270.1	Smp_104270	Ectonucleotide pyrophosphatase/phosphodiesterase family member 5; Putative ectonucleotide pyrophosphatase/phosphodiesterase
tr|G4VG42|G4VG42_SCHMA	6183.Smp_019030.1	Smp_019030	Putative cathepsin c; Cathepsin C; Thiol protease. Has a role as a digestive enzyme
tr|A0A5K4F8N6|A0A5K4F8N6_SCHMA	6183.Smp_173150.1	Smp_173150	Tetraspanin; Cd63 antigen-like
tr|G4VBG6|G4VBG6_SCHMA	6183.Smp_047650.1	Smp_047650	Ferritin-2 heavy chain; Stores iron in a soluble, non-toxic, readily available form. Important for iron homeostasis. Has ferroxidase activity. Iron is taken up in the ferrous form and deposited as ferric hydroxides after oxidation (By similarity)
tr|G4VBG5|G4VBG5_SCHMA	6183.Smp_047660.1	Smp_047660	Ferritin heavy chain; Ferritin; Stores iron in a soluble, non-toxic, readily available form. Important for iron homeostasis. Iron is taken up in the ferrous form and deposited as ferric hydroxides after oxidation
tr|A0A3Q0KCC6|A0A3Q0KCC6_SCHMA	6183.Smp_011990.1	Smp_011990	Putative beta-galactosidase; Belongs to the glycosyl hydrolase 35 family
tr|G4VHP9|G4VHP9_SCHMA	6183.Smp_053900.1	Smp_053900	Putative beta-hexosaminidase B
tr|G4LYZ1|G4LYZ1_SCHMA	6183.Smp_093820.1	Smp_093820	Glutamate dehydrogenase (nad(p)+); Glutamate dehydrogenase ; Belongs to the Glu/Leu/Phe/Val dehydrogenases family
tr|A0A3Q0KN95|A0A3Q0KN95_SCHMA	6183.Smp_140610.1	Smp_140610	Acid phosphatase-related
tr|A0A3Q0KJ08|A0A3Q0KJ08_SCHMA	6183.Smp_089670.1	Smp_089670	Putative macroglobulin/complement
tr|A0A3Q0KBJ8|A0A3Q0KBJ8_SCHMA	6183.Smp_002600.1	Smp_002600.1	Lysosomal Pro-Xaa carboxypeptidase (S28 family)
tr|A0A5K4F407|A0A5K4F407_SCHMA	6183.Smp_090520.1	Smp_090520	Purine-nucleoside phosphorylase; Purine nucleoside phosphorylase
tr|G4V7C7|G4V7C7_SCHMA	6183.Smp_194860.1	Smp_194860	Uncharacterized protein
tr|A0A5K4FB86|A0A5K4FB86_SCHMA	6183.Smp_173990.1	Smp_173990	Rab11, putative
tr|C4Q5U5|C4Q5U5_SCHMA	6183.Smp_031880.1	Smp_031880	Basigin related; Ig domain-containing protein
tr|A0A3Q0KD50|A0A3Q0KD50_SCHMA	6183.Smp_020370.1	Smp_020370	Reticulon-like protein; Putative reticulon/nogo
tr|A0A3Q0KU93|A0A3Q0KU93_SCHMA	6183.Smp_194840.1	Smp_194840	Niemann-pick c2 protein; Niemann pick c2 (NPC2)
tr|G4V6X1|G4V6X1_SCHMA	6183.Smp_003230.1	Smp_003230	Sh3 domain grb2-like protein B1 (Endophilin B1)
tr|D7R925|D7R925_SCHMA	6183.Smp_155890.1	Smp_155890	Putative alkaline phosphatase ; Belongs to the alkaline phosphatase family
tr|A0A5K4EZV8|A0A5K4EZV8_SCHMA	6183.Smp_180600.1	Smp_180600	Insulin-like growth factor binding protein-related
