# Supplementary material for: Differential Excretory/Secretory Proteome of the Adult Female and Male Stages of the Human Blood Fluke, Schistosoma mansoni
Source: Front Parasitol. 2022 Jul 18;1:950744. doi: 10.3389/fpara.2022.950744 (PMC11732030; doi:10.3389/fpara.2022.950744)
Supplement: Supplementary Table S1 — MSstats input file containing unique and razor peptides generated by MSFragger. [file Data_Sheet_1.zip › Supplementary Table 7.xlsx]

## Sheet: Gut 44 overlap
Supplementary Table 7. Proteins secreted by male or female Schistosoma mansoni adult worms intersecting and significantly enriched among gut-enriched gene sets identified from a previous scRNAseq study [1].
	Ensembl identifier	Description	UniProt identifier	793 proteins detected	302 unique or higher in female	370 unique or higher in male	75 unique female	65 Sig. Higher Female	237 unique male	133 Sig. Higher Male
	Smp_128110	Aquaporin-1	A0A3Q0KLA4	Y	Y	-	Y	-	-	-
	Smp_085010	Cathepsin B-like cysteine proteinase	A0A3Q0KIN2	Y	Y	-	Y	-	-	-
	Smp_085180	Cathepsin B-like cysteine proteinase	A0A3Q0KIP2	Y	Y	-	Y	-	-	-
	Smp_047680	Ferritin-2 heavy chain	A0A3Q0KFI1	Y	Y	-	Y	-	-	-
	Smp_311640	Ferritin-2 heavy chain	A0A5K4F500	Y	Y	-	Y	-	-	-
	Smp_020080	Guanine nucleotide-binding protein G(i) subunit alpha	G4V8F7	Y	Y	-	Y	-	-	-
	Smp_075800	hemoglobinase	A0A3Q0KHY6	Y	Y	-	Y	-	-	-
	Smp_126230	Hypothetical protein	A0A3Q0KL11	Y	Y	-	Y	-	-	-
	Smp_340540	Lysosome membrane protein 2	A0A5K4FAA7	Y	Y	-	Y	-	-	-
	Smp_162770	Lysosome-associated membrane glycoprotein 2	A0A3Q0KRW3	Y	Y	-	Y	-	-	-
	Smp_142970	Palmitoyl-protein thioesterase 1	A0A3Q0KNT9	Y	Y	-	Y	-	-	-
	Smp_181070	Probable NAD(P)H-dependent D-xylose reductase xyl1	A0A3Q0KTV5	Y	Y	-	Y	-	-	-
	Smp_166170	Putative ankyrin repeat protein R748	A0A3Q0KS32	Y	Y	-	Y	-	-	-
	Smp_151590	STE20-like serine/threonine-protein kinase	A0A3Q0KPZ2	Y	Y	-	Y	-	-	-
	Smp_344440	Tetraspanin-1	A0A5K4FD80	Y	Y	-	Y	-	-	-
	Smp_096290	Transmembrane protein 256 homolog	G4VS51	Y	Y	-	Y	-	-	-
	Smp_330620	V-type proton ATPase subunit e	A0A146MFR6	Y	Y	-	Y	-	-	-
	Smp_194910	Aliphatic sulfonates import ATP-binding protein SsuB	G4VHH1	Y	Y	-	-	Y	-	-
	Smp_104270	Bis(5'-adenosyl)-triphosphatase enpp4	G4VRB5	Y	Y	-	-	Y	-	-
	Smp_103610	cathepsin B-like cysteine proteinase	Q8MNY2	Y	Y	-	-	Y	-	-
	Smp_067060	Cathepsin B1 isotype 2	A0A3Q0KH54	Y	Y	-	-	Y	-	-
	Smp_019030	Cathepsin C	G4VG42	Y	Y	-	-	Y	-	-
	Smp_343260	cathepsin L	A0A5K4FCS2	Y	Y	-	-	Y	-	-
	Smp_187140	Cathepsin L-like proteinase	G4LUV4	Y	Y	-	-	Y	-	-
	Smp_139240	Cathepsin S	A0A3Q0KN25	Y	Y	-	-	Y	-	-
	Smp_071610	Dipeptidyl peptidase 2	G4VRT6	Y	Y	-	-	Y	-	-
	Smp_194840	Epididymal secretory protein E1	A0A3Q0KU93	Y	Y	-	-	Y	-	-
	Smp_311630	Ferritin-2 heavy chain	G4VBG5	Y	Y	-	-	Y	-	-
	Smp_137720	IPR008139 Saposin B,domain-containing protein	A0A3Q0KMS2	Y	Y	-	-	Y	-	-
	Smp_002600	Lysosomal Pro-X carboxypeptidase	A0A3Q0KBJ8	Y	Y	-	-	Y	-	-
	Smp_172590	Lysosomal protective protein	A0A3Q0KTE8	Y	Y	-	-	Y	-	-
	Smp_160830	Phospholipase D3	G4VFV5	Y	Y	-	-	Y	-	-
	Smp_008610	Plancitoxin-1	A0A3Q0KC43	Y	Y	-	-	Y	-	-
	Smp_014570	Prosaposin	G4VBU3	Y	Y	-	-	Y	-	-
	Smp_130100	Prosaposin	G4VBU4	Y	Y	-	-	Y	-	-
	Smp_200190	Dynein light chain 2, cytoplasmic	A0A3Q0KV39	Y	-	Y	-	-	-	Y
	Smp_091460	Glutamine synthetase	G4V9E4	Y	-	Y	-	-	-	Y
	Smp_075400	DNA-directed RNA polymerase subunit beta'	G4LX25	Y	-	-	-	-	-	-
	Smp_201060	dynein light chain	Q94748	Y	-	-	-	-	-	-
	Smp_174510	Dynein light chain LC6, flagellar outer arm	G4V850	Y	-	-	-	-	-	-
	Smp_035560	Natterin-4	G4V7P2	Y	-	-	-	-	-	-
	Smp_016490	Sphingomyelin phosphodiesterase 2	G4VHH4	Y	-	-	-	-	-	-
	Smp_086470	tegument-associated antigen (TAL8)	G4VA23	Y	-	-	-	-	-	-
	Smp_043120	Universal stress protein MSMEG_3950/MSMEI_3859	G4VIW9	Y	-	-	-	-	-	-
[1] Wendt, G., Zhao, L., Chen, R., Liu, C., O'donoghue, A.J., Caffrey, C.R., Reese, M.L., and Collins, J.J., 3rd (2020). A single-cell RNA-seq atlas of Schistosoma mansoni identifies a key regulator of blood feeding. Science 369, 1644-1649.
